# Supplementary material for: Stakeholders’ views and perspectives on treatments of visceral leishmaniasis and their outcomes in HIV-coinfected patients in East Africa and South-East Asia: A mixed methods study
Source: PLoS Negl Trop Dis. 2022 Aug 15;16(8):e0010624. doi: 10.1371/journal.pntd.0010624 (PMC9410553; doi:10.1371/journal.pntd.0010624)
Supplement: S2 Appendix — (XLS) [file pntd.0010624.s002.xls]

## Sheet: Survey
Response ID	Date submitted	Last page	Start language	Date started	Date last action	1. To which of the following groups do you belong-	1. To which of the following groups do you belong- [Other]	SH group_recoded	2. What is your main organization-	2. What is your main organization- [Other]	Main organization_recoded	3. Your country	Country_recoded	4. Your highest educational degree attained:	5. Your gender:	5. Your gender: [Other]	6. Your age:	While all outcomes of treatment are important, people’s perceptions of their importance may vary. From your perspective, how important are the following outcomes of treatment for visceral leishmaniasis in persons infected with both HIV and Leishmania- Please click your response from 1 (not important) to 9 (critical) below. [7. Decreasing death]	Death_recoded	While all outcomes of treatment are important, people’s perceptions of their importance may vary. From your perspective, how important are the following outcomes of treatment for visceral leishmaniasis in persons infected with both HIV and Leishmania- Please click your response from 1 (not important) to 9 (critical) below. [8. Increasing clinical cure1 at the time of completion of treatment]	Clinicalcure_completion_recoded	While all outcomes of treatment are important, people’s perceptions of their importance may vary. From your perspective, how important are the following outcomes of treatment for visceral leishmaniasis in persons infected with both HIV and Leishmania- Please click your response from 1 (not important) to 9 (critical) below. [9. Increasing clinical cure2 6 months after completion of treatment]	Clinicalcure_6months_recoded	While all outcomes of treatment are important, people’s perceptions of their importance may vary. From your perspective, how important are the following outcomes of treatment for visceral leishmaniasis in persons infected with both HIV and Leishmania- Please click your response from 1 (not important) to 9 (critical) below. [10. Decreasing relapse (recurrence of the disease)]	Relapse_recoded	While all outcomes of treatment are important, people’s perceptions of their importance may vary. From your perspective, how important are the following outcomes of treatment for visceral leishmaniasis in persons infected with both HIV and Leishmania- Please click your response from 1 (not important) to 9 (critical) below. [11. Decreasing adverse events]	AES_recoded	While all outcomes of treatment are important, people’s perceptions of their importance may vary. From your perspective, how important are the following outcomes of treatment for visceral leishmaniasis in persons infected with both HIV and Leishmania- Please click your response from 1 (not important) to 9 (critical) below. [12. Decreasing serious adverse events3]	AES_serious_recoded	While all outcomes of treatment are important, people’s perceptions of their importance may vary. From your perspective, how important are the following outcomes of treatment for visceral leishmaniasis in persons infected with both HIV and Leishmania- Please click your response from 1 (not important) to 9 (critical) below. [13. Decreasing complications]	Complications_recoded	While all outcomes of treatment are important, people’s perceptions of their importance may vary. From your perspective, how important are the following outcomes of treatment for visceral leishmaniasis in persons infected with both HIV and Leishmania- Please click your response from 1 (not important) to 9 (critical) below. [14. Increasing patient satisfaction]	Patientsatisfaction_recoded	Equity 15. What impact would combination therapy (as compared with monotherapy) have on health equity (every coinfected patient has a fair and just opportunity for receiving the appropriate treatment)-	Comments:	Acceptability 16. Is combination therapy (as compared with monotherapy) more acceptable for the health care provider (please check one)-	Acceptability_recoded	Acceptability 16. Is combination therapy (as compared with monotherapy) more acceptable for the health care provider (please check one)- [Other]	Comments:	Feasibility Note: This may include aspects related to offering combination therapy and treatment of HIV–Leishmania coinfection at district hospitals or non-specialized hospitals where there is a need for more skilled staff and more logistic requirements, among others.) 17. Is combination therapy (as compared with monotherapy) more feasible to implement in district hospitals or non-specialized cen…	Comments:	Implementation 1 8. What are the specific implementation considerations relevant to either combination therapy or monotherapy (please comment below)-	Monitoring and evaluation 19. What are the specific monitoring and evaluation considerations for treatment of relevance to either combination therapy or monotherapy (please comment below)-	Research priorities 20. What are the specific research priorities for the treatment of visceral leishmaniasis in persons coinfected with HIV and Leishmania (please comment below)-	Additional comments 21. Is there anything else that you think is important for the treatment of visceral leishmanisis in HIV–Leishmania coinfected persons that has not been mentioned (please comment below)-
21	2020-03-16 13:25:34	3	en	2020-03-02 16:38:07	2020-03-16 13:25:34	Academic researcher		Researchers	Academic institution		Academic institution	India	Southeast Asia	Doctoral degree (MD, PhD or equivalent)	Male		31−50	2	0	5	1	5	1	9	2	2	0	5	1	5	1	6	1	Probably increased health equity		Probably not acceptable				Not feasible		1. Sensitization of medical personnel for VL diagnosis in HIV patients and proper treatment guidelines in order to check the response of treatment. 2. Clear guidelines should be made available for diagnosis and treatment of HIV-VL relapse.	Response of test dose in patients before proper dosing.	Individualized treatment approach for VL- HIV positive individuals based on drug resistance and therapeutic drug monitoring in order to prevent treatment failure and spread of drug resistant in that area.	NA
22	2020-03-02 17:03:18	3	en	2020-03-02 16:45:41	2020-03-02 17:03:18	Regional Technical Advisory Group member		Members of WHO’s Regional Technical Advisory Group on VL	International intergovernmental organization		International intergovernmental organization	India	Southeast Asia	Doctoral degree (MD, PhD or equivalent)	Male		31−50	9	2	9	2	9	2	9	2	9	2	7	2	7	2	9	2	Increased health equity		Other		default rate among cases on non supervised oral medication is higher		Yes, more feasible		Availability of diagnostics and medicine Capacity building of treating physician and nursing staffs Availability In-patient care at the health facility Referral facility at health facility	Cure rate at follow up (1, 2) Relapse rate at follow up (1, 2) Death among diagnosed and among treated Prevalence of VL-HIV confection among diagnosed cases	Rate of parasitic clearance following treatment in follow up (before and after treatment) Profile of cases with other co-morbidity and opportunistic infections Survival index/rate among treated cases
25	2020-03-02 17:05:58	3	en	2020-03-02 16:59:19	2020-03-02 17:05:58	Academic researcher		Researchers	Academic institution		Academic institution	Bhutan	Southeast Asia	Doctoral degree (MD, PhD or equivalent)	Male		31−50	5	1	6	1	5	1	5	1	3	0	3	0	6	1	4	1	Increased health equity		Yes acceptable				Probably not more feasible		WHO should pooled procurement and supply to countries . Miltifosin is very difficult to get especially in small countries.	Liver function and other clinical outcomes	-Burden of diseases, clinical outcome and monitoring drug resistance.
26	2020-03-02 18:10:55	3	en	2020-03-02 17:25:57	2020-03-02 18:10:55	Academic researcher		Researchers	Academic institution		Academic institution	Ethiopia	East Africa	Doctoral degree (MD, PhD or equivalent)	Male		51−64	8	2	5	1	6	1	7	2	7	2	8	2	8	2	8	2	Probably no impact on health equity		Yes acceptable				Probably not more feasible			treatment outcome, i.e., - clinical improvement - parasite clearance safety	Evaluation of efficacy and safety of different drugs used in treatment of visceral leishmaniasis in HIV coinfected patientsdrug	None
27	2020-03-02 18:08:57	3	en	2020-03-02 17:29:16	2020-03-02 18:08:57	Physician		Health providers/clinical officers	Governmental organization		Governmental organization	India	Southeast Asia	Doctoral degree (MD, PhD or equivalent)	Male		51−64	9	2	8	2	8	2	8	2	8	2	9	2	8	2	8	2	Varies; explain (under comments section):	In settings having ART Centres and treatment facility for VL with L-AMB & Miltefosine, probably the health equity will be increased. But, in places having either exclusive HIV care, support & treatment facility or exclusive Leishmaniasis treatment facility, appropriate referral linkages will be required for treatment of both the diseases which might impact the health equity adversely (particularl…	Yes acceptable				Probably yes, more feasible		If there is no contraindication to combination therapy, it's always preferred to have combination therapy because of it's proven superiority and the need for shorter duration of in-patient care. It's also important to start ART early in the illness before completion of anti-leishmanial therapy.	1. Clinical cure 2. Parasitological cure	Optimizing the most efficacious, short-duration combination therapy for HIV-VL co-infection (L-AMB + Miltefosine, L-AMB + Paromomycin, (Paromomycin + Miltefosine)	Newer, point-of-care, rapid diagnostics (preferably by molecular assay or based on antigen demonstration) need to be developed for diagnosis of VL in HIV infected subjects residing in leishmania endemic rural areas for screening as in the primary health care settings, parasitological diagnosis is a big challenge.
31	2020-03-10 10:47:22	3	en	2020-03-02 19:05:20	2020-03-10 10:47:22	Nurse		Health providers/clinical officers	Nongovernmental organization (NGO)		Nongovernmental organization (NGO)	India	Southeast Asia	Bachelor’s degree (e.g. BSc)	Male		31−50	9	2	8	2	7	2	4	1	7	2	2	0	7	2	9	2	Probably increased health equity		Yes acceptable				Yes, more feasible		Cold chain maintenance, correct dose transfussion with a test dose. Proper dose calculation, should be diluted with Dextrose 5% solutions and sterile water, should be used filters for each vials. Watch for any severe anaphylactic reaction. Avoid hanging of diluted solution under direct sunlight. Check blood investigation on D3,Day7,D10,and D29.ie,LFT,KFT Contraceptive injection should be given fo…	Heamo dynamical stability, positive confirmed report for visceral leishmaniasis, re check LFT and KFT during the period of Ambisome treatment. symptomatic treatment for relevant chronic diseases.	if a client presenting with HIV pre ART cases, should be screened for TB by sending sample for CBNAAT. first choice of treatment will be VL ,after one week for TB if Positive for CBNAAT, then should start ART after 14 days. this should be followed to avoid paradoxical TB IRIS. There are many co- morbidity with HIV to be tested like CCM (crypto coccal meningitis), toxoplasmosis,PCP (pneumo cystic …	If a client presenting with RK-39 postive and positive tissue aspiration result for VL with CSF CrAg positive canbe start the treatment for CCM along with VL treatment. that is LAMB dose 5mg/kg/wt and Flucytocine 100mg/kg/wt and Miltefosine 50mg/BD.
34	2020-03-06 19:36:23	3	en	2020-03-02 21:22:37	2020-03-06 19:36:22	Academic researcher		Researchers	Academic institution		Academic institution	Ethiopia	East Africa	Doctoral degree (MD, PhD or equivalent)	Female		31−50	9	2	9	2	5	1	8	2	7	2	7	2	7	2	5	1	Probably increased health equity		Yes acceptable				Probably not more feasible		Adherence and drug resistance Availability of drugs Training of health professionals Storage condition of the drug at health center level	Adherence to Miltefosine Clinical wellness parasite clearance Development of other opportunistic infections CD4 count and Viral load measurement	effective treatment with good parasite clearance Drugs with less side effects Time of ART start	none
35	2020-03-03 00:40:21	3	en	2020-03-03 00:37:39	2020-03-03 00:40:21	Physician		Health providers/clinical officers	Governmental organization		Governmental organization	Nepal	Southeast Asia	Doctoral degree (MD, PhD or equivalent)	Male		31−50	9	2	9	2	9	2	9	2	9	2	9	2	9	2	9	2	Increased health equity		Yes acceptable				Yes, more feasible
36	2020-03-03 05:07:16	3	en	2020-03-03 04:34:59	2020-03-03 05:07:16	Representative of a national programme		National NTD officers/subnational programme managers	Governmental organization		Governmental organization	Bhutan	Southeast Asia	Master’s degree (e.g. MSc, MA)	Male		31−50	3	0	1	0	2	0	2	0	5	1	5	1	5	1	4	1	Increased health equity		Yes acceptable				Probably not more feasible		Patient safety		Incidence of adverse events Treatment outcome
37	2020-03-03 06:01:33	3	en	2020-03-03 05:11:56	2020-03-03 06:01:33	Physician		Health providers/clinical officers	Nongovernmental organization (NGO)		Nongovernmental organization (NGO)	India	Southeast Asia	Doctoral degree (MD, PhD or equivalent)	Male		31−50	9	2	1	0	8	2	9	2	7	2	9	2	8	2	9	2	Probably no impact on health equity		Don’t know				Varies; explain:	The feasibility to implement will depend on the availability of infrastructure, human resources and case load in the health facility. There has to be case load based planning of service provision so ensure equity and easy access for co-infected patients.	More emphasis should be on identification of cases with co-infection, and based on local conditions, geography and available resources it should be planned where to have centers for providing treatment. The access to the treatment should be facilitated with mechanism of transfer in and transfer out of cases. Considering that the number of co-infected cases is not very large it will be easy to man…	The M&E consideration can be divided into following Availability of Drugs and logistics Status of Cold chain Availability of Human Resources Evaluation of the process Training needs ADR following treatment Follow-up visits for relapse or re-infection	Relapse and re-infections Co-infected individuals as reservoirs of Leishmania	Co-infection with Tuberculosis
38	2020-03-03 05:57:34	3	en	2020-03-03 05:32:16	2020-03-03 05:57:34	Care provider to a person coinfected with HIV and visceral leishmaniasis		Health providers/clinical officers	Nongovernmental organization (NGO)		Nongovernmental organization (NGO)	India	Southeast Asia	Doctoral degree (MD, PhD or equivalent)	Male		>64	8	2	8	2	9	2	9	2	8	2	9	2	8	2	8	2	Don’t know		Yes acceptable				Probably yes, more feasible		Prophylactic therapy with liposomal amphotericin B or pentamidine	Clinical symptoms like fever, splenomegaly, weight loss and lab features like pancytopenia, positive tissue smears for parasite indicate relapse, and should be carried out when relapse is suspected.	How to prolong disease free period after treatment is a big question. ART and VL treatment (prophylactic) - Best regimen should be looked for.	HIV viral load and CDR4+ are central to assess the status of HIV infection. These should also find a place in research issues.
39	2020-03-03 06:06:44	3	en	2020-03-03 05:45:36	2020-03-03 06:06:44	Regional Technical Advisory Group member		Members of WHO’s Regional Technical Advisory Group on VL	International intergovernmental organization		International intergovernmental organization	Bangladesh	Southeast Asia	Doctoral degree (MD, PhD or equivalent)	Male		51−64	9	2	9	2	9	2	9	2	9	2	9	2	9	2	9	2	Don’t know		Don’t know				Yes, more feasible		Treatment compliance	ADRs		None
40	2020-03-03 06:31:41	3	en	2020-03-03 05:50:21	2020-03-03 06:31:41	Representative of a national programme		National NTD officers/subnational programme managers	Governmental organization		Governmental organization	India	Southeast Asia	Doctoral degree (MD, PhD or equivalent)	Male		>64	9	2	9	2	9	2	9	2	9	2	9	2	9	2	9	2	Probably increased health equity		Probably yes, acceptable				Probably not more feasible		There appears to be a bit of compliance issue in combination therapy after initial treatment with LAMB as Miltefosine is required to be given for 2 weeks	In monotherapy issue of monitoring a co-infected patient does not arise as the treatment is provided at a health facility but ensuring 2 weeks treatment of Miltefosine outside the health facility may pose some operational issue.	1. Duration of parasitic clearance with mono or combination therapy.Impact on longevity of the patient.Relapse or co-infection	A perfect & timely coordination between public health systems & state NACOs
41	2020-03-03 07:45:48	3	en	2020-03-03 07:27:03	2020-03-03 07:45:48	Representative of a national programme		National NTD officers/subnational programme managers	Governmental organization		Governmental organization	Thailand	Southeast Asia	Bachelor’s degree (e.g. BSc)	Female		51−64	8	2	8	2	6	1	8	2	3	0	3	0	5	1	5	1	Probably increased health equity		Varies; explain (under comments section):			Any treatment for VL patient is infectious doctor's decision in each hospital. We could provide the WHO treatment guideline but the decision is on them.	Not feasible		They usually used monotherapy with conventional amphortericinB, if relapsed the they used Miltefosine. It worked well, delayed of relapsed time.	The doctors usually monitor by PCR.	N/A	N/A
42	2020-03-03 08:22:05	3	en	2020-03-03 08:10:00	2020-03-03 08:22:05	Representative of a national programme		National NTD officers/subnational programme managers	Governmental organization		Governmental organization			Doctoral degree (MD, PhD or equivalent)			31−50	9	2	9	2	9	2	9	2	5	1	8	2	8	2	8	2	Increased health equity		Varies; explain (under comments section):			acceptability among health care providers depends on the effectiveness of the combination therapy, incidence of adverse effects among the patients	Probably not more feasible		- Capacity building of the health care providers to administer the therapy and manage complications -Uninterrupted supply chain management for the drugs	-Cure rate -Relapse rate -Rate of severe/adverse events -Death rate	Long term prognosis/outcome/cure rate/death rate of the HIV-Leishmaniasis co-infected patients treated with combination therapy versus monotherapy Implementation challenges in rolling out combination therapy
43	2020-03-03 09:54:26	3	en	2020-03-03 08:12:25	2020-03-03 09:54:26	Representative of a national programme		National NTD officers/subnational programme managers	Other	WHO	International intergovernmental organization	South Sudan	East Africa	Bachelor’s degree (e.g. BSc)	Female		31−50	9	2	7	2	8	2	9	2	8	2	9	2	9	2	9	2	Increased health equity		Yes acceptable				Probably not more feasible		There is need to have skilled personnel and and storage equipment for the ambisome and space for hospitalization.	Routine monitoring on patient outcomes, clinical significance, clearance of parasites, serious adverse effects, relapse and impact on adherence to the treatment	What is the relationship between the outcome of HIV/KA co infected person and the level of viral load / HIV and/ or KA status.	I am wondering whether the co infected patients get ARV in the same health facility and if not what effect is it to the treatment of KA?
44	2020-03-03 08:25:09	3	en	2020-03-03 08:13:51	2020-03-03 08:25:09	Other	WHO staff	Regional and country office WHO staff	International intergovernmental organization		International intergovernmental organization			Master’s degree (e.g. MSc, MA)	Male		31−50	9	2	7	2	7	2	6	1	6	1	8	2	6	1	8	2	Increased health equity		Probably yes, acceptable				Probably yes, more feasible		Adequate training, supervision where applicable and strong follow up and adverse event monitoring system	Programme management, especially related to clinical management of cases
48	2020-03-03 10:17:40	3	en	2020-03-03 09:50:46	2020-03-03 10:17:40	Academic researcher		Researchers	Governmental organization		Governmental organization	India	Southeast Asia	Doctoral degree (MD, PhD or equivalent)	Female		31−50	9	2	7	2	8	2	9	2	5	1	6	1	6	1	5	1	Probably no impact on health equity		Probably yes, acceptable				Yes, more feasible		It should be implemented as a daycare procedure.
49	2020-03-03 10:43:13	3	en	2020-03-03 10:10:03	2020-03-03 10:43:13	Other	Scientist	Researchers	Governmental organization		Governmental organization	India	Southeast Asia	Doctoral degree (MD, PhD or equivalent)	Male		>64	7	2	8	2	6	1	5	1	5	1	5	1	5	1	8	2	Probably increased health equity		Probably yes, acceptable				Probably yes, more feasible		Strong advocacy & appraisal of expected efficacy	For Monitoring: community compliance Evaluation: Set outcome indicators	Assess the efficacy & effectiveness of Monotherapy & Combination therapy - among coinfected patients	Involvement of Experts form both disciplines - essential
50	2020-03-03 10:37:40	3	en	2020-03-03 10:29:26	2020-03-03 10:37:40	Care provider to a person coinfected with HIV and visceral leishmaniasis		Health providers/clinical officers	Nongovernmental organization (NGO)		Nongovernmental organization (NGO)	India	Southeast Asia	Master’s degree (e.g. MSc, MA)	Male		31−50	9	2	8	2	8	2	8	2	7	2	8	2	7	2	8	2	Increased health equity		Yes acceptable				Yes, more feasible		Combination therapy is of shorter duration, has better patient compliance and health outcomes compared to monotherpay. Moreover, it also prevent development of drug resistance.	Clinical improvement, CD4 count, and also negative tissue aspiration.	Treatment of pregnant women and its affect on the unborn child.	Monitoring of patients viral load, CD4 count and routine screening for Tuberculosis with easy methods like TB lam should be taken in to consideration.
52	2020-03-03 12:48:50	3	en	2020-03-03 11:54:48	2020-03-03 12:48:50	Care provider to a person coinfected with HIV and visceral leishmaniasis		Health providers/clinical officers	Nongovernmental organization (NGO)		Nongovernmental organization (NGO)	South Sudan	East Africa	Master’s degree (e.g. MSc, MA)	Male		51−64	8	2	8	2	7	2	9	2	1	0	3	0	5	1	6	1	Reduced health equity		Yes acceptable				Yes, more feasible		Liposomal Amp. requires cold chain storage. Oral miltefosine requires for women requires screening for pregnancy and availability of contraceptives.	For monotherapy requires routine liver-enzeme test monitoring whereas with the combination relapse is common.	Immunoactivation	No
53	2020-03-03 12:14:06	3	en	2020-03-03 12:04:50	2020-03-03 12:14:06	Care provider to a person coinfected with HIV and visceral leishmaniasis		Health providers/clinical officers	Nongovernmental organization (NGO)		Nongovernmental organization (NGO)	India	Southeast Asia	Bachelor’s degree (e.g. BSc)	Male		18-30	9	2	9	2	5	1	9	2	9	2	9	2	9	2	9	2	Reduced health equity		Yes acceptable				Yes, more feasible
54	2020-03-03 13:11:21	3	en	2020-03-03 12:58:28	2020-03-03 13:11:21	Representative of a national programme		National NTD officers/subnational programme managers	Governmental organization		Governmental organization	Ethiopia	East Africa	Master’s degree (e.g. MSc, MA)	Male		31−50	9	2	6	1	7	2	5	1	5	1	6	1	8	2	8	2	Probably increased health equity		Yes acceptable				Yes, more feasible		Continuous support	Continuous support	Vector control and sand-fly behavior	No
55	2020-03-03 14:33:58	3	en	2020-03-03 13:03:37	2020-03-03 14:33:57	Other	Medical Scientist - Paraistology	Researchers	Governmental organization		Governmental organization	Sudan	East Africa	Master’s degree (e.g. MSc, MA)	Male		31−50	4	1	9	2	9	2	9	2	9	2	5	1	4	1	9	2	Increased health equity		Yes acceptable				Yes, more feasible		Administration intravenous infusion	Monitoring treatment after administration treatment by parasitology test,	The surveillance of Visceral leishmaniasis in persons Co infection with HIV	HIV pregnant patient with VL
56	2020-03-03 14:29:26	3	en	2020-03-03 13:43:51	2020-03-03 14:29:26	Physician		Health providers/clinical officers	Governmental organization		Governmental organization	India	Southeast Asia	Doctoral degree (MD, PhD or equivalent)	Male		31−50	9	2	9	2	9	2	9	2	9	2	9	2	9	2	8	2	Increased health equity		Probably yes, acceptable				Probably not more feasible		1. Not all district hospitals can ensure a combination therapy but very few dedicated centers will be required to perform this therapy. 2. Trained medical officers will be able to deliver this services along with drug adverse reactions notification and close follow up for diagnosing relapse cases. 3. Uniform delivery miltefosin and liposomal ampho b will be required for this program and it is onl…	1. Monitoring for adverse events in form of delayed acute renal toxicity for both Liposomal Ampho B and Miltefosin and hepatitis for miltefosin apart from gastrointestinal side effects. Associated bone marrow suppression by Ampho B is also a remote possibility along with thrombocytopenia by Miltefosin. Therefore routine monitoring by complete blood count, liver function test, renal function test …	1. Blood levels of miltefosin in patients with enteropathy or renal diseases which is common in HIV patients especially on tenofovir based ART. 2. Drug drug interaction with HIV drugs, Antituberculous drugs and the combination therapy. 3. Plasma viral load at 6 monthly interval to detect treatment failure early in the course and its correlation with relapse of VL. 4. Role of diet modification inc…	1. Secondary prophylaxis in form of monthly amphotercin B injection in order to reduce VL relapse which is the most common problem associated with HIV.
57	2020-03-03 14:00:11	3	en	2020-03-03 13:45:14	2020-03-03 14:00:11	Representative of a national programme		National NTD officers/subnational programme managers	International intergovernmental organization		International intergovernmental organization	Nepal	Southeast Asia	Doctoral degree (MD, PhD or equivalent)	Male		51−64	6	1	7	2	6	1	8	2	5	1	6	1	7	2	8	2	Increased health equity		Probably yes, acceptable				Probably not more feasible			Monitoring of the therapy by the well trained team of service provider with effective counseling to patient and family members could produce better outcome of the combination therapy	1. suitable combination therapy which is cost effective and affordable and is tolerable by the patient 2. short duration therapy 3. could be treated at non specialized health facilities as well 4. could result in to better outcome of the therapy	Increased sensitization and active case finding for co-infection as well
58	2020-03-03 14:09:53	3	en	2020-03-03 13:45:30	2020-03-03 14:09:53	Physician		Health providers/clinical officers	International intergovernmental organization		International intergovernmental organization	Ethiopia	East Africa	Master’s degree (e.g. MSc, MA)	Male		31−50	6	1	8	2	8	2	7	2	8	2	9	2	8	2	7	2	Increased health equity		Yes acceptable				Probably not more feasible		Monotherapy can be more feasible to implement in peripheral facilities with proper cold chain system where as the combination therapy can be implemented in better facilities in terms of trained man power and laboratory equipment.	Test of cure(s) as per the national recommendation/standard, organ function tests, hematologic profiles need to monitored. CD4 count before and after VL treatment can be done. In rare and special instances, monitoring drug resistance can be done for those non-responders, treatment failures.	Good serologic test with high specificity and sensitivity, non-invasive test of cure tests and secondary prophylaxis for VL.	VL vaccine
59	2020-03-04 09:38:26	3	en	2020-03-03 14:54:05	2020-03-04 09:38:26	Representative of a national programme		National NTD officers/subnational programme managers	Governmental organization		Governmental organization	South Sudan	East Africa	Master’s degree (e.g. MSc, MA)	Male		51−64	9	2	9	2	9	2	9	2	9	2	9	2	9	2	9	2	Reduced health equity		Yes acceptable				Yes, more feasible
65	2020-03-04 16:59:20	3	en	2020-03-04 05:04:44	2020-03-04 16:59:20	Representative of a national programme		National NTD officers/subnational programme managers	Governmental organization		Governmental organization	Kenya	East Africa	Master’s degree (e.g. MSc, MA)	Male		31−50	9	2	6	1	8	2	1	0	1	0	1	0	1	0	9	2	Increased health equity		Yes acceptable				Yes, more feasible		Ensuring the facilities has trained staff, and machines to do the monitoring component	FHG, LFT and U,E,C's	effect of combined therapy on immunity	The nutritional supplementation of the VL/HIV co-infection especially for the over 5 years
66	2020-03-04 06:30:07	3	en	2020-03-04 05:50:24	2020-03-04 06:30:07	Academic researcher		Researchers	Academic institution		Academic institution	Ethiopia	East Africa	Doctoral degree (MD, PhD or equivalent)	Male		31−50	9	2	8	2	9	2	8	2	7	2	8	2	7	2	7	2	Probably no impact on health equity		Yes acceptable				Probably yes, more feasible		Liposomal amphotericin B requires optimal temperature during transportation and storage. It is relatively safe medicine as compared to the other antileishmania medicines, but some patients may develop hypokalemia which may need monitoring. Miltefosine almost always causes nausea and vomiting. Thus, antiemetic medicines need to be ready too. It is also best absorbed when taken with fatty meals. Pr…	Number of people who received the treatment, #cured, # who needed prolonging the therapy, #failed treatment, # adverse events, # serious adverse events # died	- Effectiveness of currently available drugs and regimens is still low. There is urgent need to look for better treatment options. these can be new drugs, new combination options - Drug-drug interaction between antileishmania and HIV medicines is not clearly known - Exploring potential benefits of certain HIV medicines - e.g. protease inhibitors - which might have dual benefits - Integrated disea…	Basic research (immunology and parasitology) to understand why the HIV and VL co-infection behaves so differently and is causing treatment failure
67	2020-03-04 06:31:47	3	en	2020-03-04 06:11:44	2020-03-04 06:31:47	Representative of a national programme		National NTD officers/subnational programme managers	Governmental organization		Governmental organization	India	Southeast Asia	Doctoral degree (MD, PhD or equivalent)	Male		31−50	9	2	9	2	9	2	9	2	7	2	9	2	9	2	8	2	Increased health equity		Yes acceptable				Varies; explain:	Its more feasible for patient to complete treatment. Also health staff may ensure treatment completeness due to reduced treatment duration. In terms of skill requirement of health staff, it remains same.	1. Availability of diagnostic facility at district hospital 2. Clear treatment algorithm and SOP including management of ADRs	More focus on early detection of relapse. As there is significant difference in efficacy of 6 month and 12 month efficacy, 9 month follow up may be advised.	1. Management of co-morbid conditions 2. Diagnostic tools for VL-HIV coinfection.	Comment on effect of VL treatment on CD4 count or viral load
69	2020-03-04 08:52:51	3	en	2020-03-04 08:28:22	2020-03-04 08:52:51	Other	Program Manager	National NTD officers/subnational programme managers	Nongovernmental organization (NGO)		Nongovernmental organization (NGO)	India	Southeast Asia	Master’s degree (e.g. MSc, MA)	Male		31−50	9	2	7	2	5	1	6	1	3	0	6	1	4	1	3	0	Probably increased health equity		Probably yes, acceptable				Probably yes, more feasible		Monotherapy seems to be more time intensive (will have be continued till day 24), track of exact days when the drug has to be administered plus availability of medico for administering liposomal amphotericin B is critical and a robust mechanism to deliver the same has to be designed. Combination therapy on the other hand, necessitates only 14 days of hospitalization; nevertheless once the treatme…
70	2020-03-04 09:07:33	3	en	2020-03-04 08:35:18	2020-03-04 09:07:33	Representative of a national programme		National NTD officers/subnational programme managers	Governmental organization		Governmental organization	Bhutan	Southeast Asia	Master’s degree (e.g. MSc, MA)	Male		31−50	9	2	9	2	5	1	5	1	5	1	9	2	5	1	5	1	Probably increased health equity		Yes acceptable				Probably yes, more feasible		The long duration of treatment regimen may be a challenge.
72	2020-03-04 23:56:04	3	en	2020-03-04 22:11:59	2020-03-04 23:56:04	Academic researcher		Researchers	Nongovernmental organization (NGO)		Nongovernmental organization (NGO)	Nepal	Southeast Asia	Doctoral degree (MD, PhD or equivalent)	Male		51−64	9	2	9	2	8	2	8	2	8	2	8	2	8	2	8	2	Increased health equity		Yes acceptable				Probably yes, more feasible		Combination therapy will enhance the efficacy, reduce the treatment duration and in long term it will reduce the treatment cost.	Several safety, efficacy, treatment outcome and regulatory aspect should be important monitoring and evaluation consideration.	The development of new regimens, documentation on the use of oral durgs e.g. miltefosine in co-infected patients could be research priorities to improve the treatment of HIV related VL.
73	2020-03-05 04:11:56	3	en	2020-03-05 03:37:02	2020-03-05 04:11:56	Other	WHO staff	Regional and country office WHO staff	Other	WHO	International intergovernmental organization	Bangladesh	Southeast Asia	Master’s degree (e.g. MSc, MA)	Female		31−50	9	2	9	2	8	2	9	2	7	2	8	2	8	2	9	2	Probably increased health equity		Yes acceptable				Yes, more feasible		1. Skilled Human resource 2. Uninterrupted supply of drugs and logistics 3. Stronger collaboration with HIV program 4. Monitoring of adherence of guidelines 5. Strong Pharmacovigilance	1. Monitoring of adherence of guidelines from both HIV and VL program e.g: pretreatment evaluation of the patients (Laboratory and clinical), during treatment and post treatment 2. Strong Pharmacovigilance system 3. Stronger collaboration with HIV program	• Shorter alternate regimen • New drug	Global community should work to make available the drugs required for the VL-HIV at cheaper price
77	2020-03-06 12:04:46	3	en	2020-03-06 08:19:38	2020-03-06 12:04:46	Nurse		Health providers/clinical officers	Nongovernmental organization (NGO)		Nongovernmental organization (NGO)	Ethiopia	East Africa	Master’s degree (e.g. MSc, MA)	Female		31−50	5	1	6	1	2	0	2	0	7	2	7	2	7	2	7	2	Probably increased health equity		Yes acceptable				Varies; explain:	I think it is the same because miltifosine is po so there is no need additional skill except following of adverse effect like Gi upset	For praimery vl Hiv start with high dose ambisome 40mg per kg. Or combination therapy 30 mg per kg and miltifosine and follow. Ther response like clinical improve, CBC result and test of cure can follow patient condition. Prepare and adiminster based on the protocol and then follow any AE and toxicity like electroliyt imbalance vomithing and mange based on there condition.	Same like Q. No. 19. Clinical response like fever, wt gain & good apitite. Improve CBC profile like hemoglobin, pletlet White blood cell Spleen size decrease Any toxcisity like hypokalimya GI upset vomiting specially if the pateint vomit with in 30 mint after adiminster milifosen should replace or redose After completing there treatment based on the CBC result TOC. Will be done spleen aspration o…	Most of relapse patients are not cure they have poor response or treatment failure. If they cure most of them when they came for 6 month follow up relapsed so what is the cuase of this problem .
90	2020-03-06 21:29:53	3	en	2020-03-06 21:08:50	2020-03-06 21:29:53	Physician		Health providers/clinical officers	Governmental organization		Governmental organization	Kenya	East Africa				31−50	6	1	9	2	9	2	7	2	6	1	7	2	7	2	7	2	Varies; explain (under comments section):	Combination therapy reduces number of admission and bed occupancy days leading to improved economy.	Yes acceptable				Yes, more feasible		Adverse drug side effects, other concomitant ilnesses	Drug shortage and investigational products for VL Procurement of the cl.drugs	The duration of treatment of VL with HIV . The drug of choice for HIV coinfected persons Drug interactions HIV n vl drugs	Cd4 counts on HIV COINFECTED persons
97	2020-03-07 15:19:01	3	en	2020-03-07 02:06:14	2020-03-07 15:19:01	Representative of a national programme		National NTD officers/subnational programme managers	Nongovernmental organization (NGO)		Nongovernmental organization (NGO)	India	Southeast Asia	Bachelor’s degree (e.g. BSc)	Male		31−50	5	1	5	1	5	1	5	1	6	1	5	1	6	1	6	1	Reduced health equity		Yes acceptable				Probably not more feasible		No	No	No	No
103	2020-03-07 02:58:33	3	en	2020-03-07 02:49:48	2020-03-07 02:58:33	Care provider to a person coinfected with HIV and visceral leishmaniasis		Health providers/clinical officers	Nongovernmental organization (NGO)		Nongovernmental organization (NGO)	India	Southeast Asia	Bachelor’s degree (e.g. BSc)	Male		31−50	9	2	5	1	5	1	5	1	6	1	6	1	6	1	5	1	Reduced health equity		Probably yes, acceptable				Yes, more feasible
109	2020-03-07 04:13:46	3	en	2020-03-07 04:03:09	2020-03-07 04:13:46	Care provider to a person coinfected with HIV and visceral leishmaniasis		Health providers/clinical officers	Nongovernmental organization (NGO)		Nongovernmental organization (NGO)	India	Southeast Asia	Bachelor’s degree (e.g. BSc)	Male		31−50	5	1	5	1	5	1	5	1	5	1	3	0	3	0	5	1	Probably reduced health equity		Probably yes, acceptable				Probably yes, more feasible
113	2020-03-07 05:35:48	3	en	2020-03-07 05:28:29	2020-03-07 05:35:48	Other	BC-VL ,Kalazar	National NTD officers/subnational programme managers	Nongovernmental organization (NGO)		Nongovernmental organization (NGO)	India	Southeast Asia	Bachelor’s degree (e.g. BSc)	Male		18-30	5	1	7	2	7	2	6	1	8	2	8	2	9	2	8	2	Don’t know		Don’t know				Don’t know
116	2020-03-07 06:20:24	3	en	2020-03-07 05:58:51	2020-03-07 06:20:24	Care provider to a person coinfected with HIV and visceral leishmaniasis		Health providers/clinical officers	Nongovernmental organization (NGO)		Nongovernmental organization (NGO)	India	Southeast Asia	Master’s degree (e.g. MSc, MA)	Female		18-30	5	1	5	1	5	1	5	1	9	2	9	2	5	1	5	1	Probably reduced health equity		Yes acceptable				Probably not more feasible				Early dignosis early treatment	No
125	2020-03-07 09:00:05	3	en	2020-03-07 08:55:22	2020-03-07 09:00:05	Other		Not specified	Nongovernmental organization (NGO)		Nongovernmental organization (NGO)	India	Southeast Asia	Bachelor’s degree (e.g. BSc)	Male		31−50	5	1	8	2	7	2	1	0	6	1	7	2	8	2	6	1	Increased health equity		Yes acceptable				Probably not more feasible
130	2020-03-07 14:11:00	3	en	2020-03-07 13:15:57	2020-03-07 14:11:00	Physician		Health providers/clinical officers	International intergovernmental organization		International intergovernmental organization	Ethiopia	East Africa	Doctoral degree (MD, PhD or equivalent)	Male		31−50	9	2	9	2	9	2	9	2	9	2	9	2	9	2	9	2	Increased health equity		Probably yes, acceptable				Probably yes, more feasible		Uninterrupted supply of both drugs to avoid unnecessary switch between regimens.	-Treatment out comes -Adverse drug reactions -Stock status of drugs	-Predictors of good treatment out come -Drug-drug interaction of Anti-leishmanials and ART -Risk of relapse	Treatment options for children and women of reproductive age other than ambisome monotherapy.
131	2020-03-07 14:50:09	3	en	2020-03-07 14:44:28	2020-03-07 14:50:09	Other		Not specified	Nongovernmental organization (NGO)		Nongovernmental organization (NGO)	India	Southeast Asia	Master’s degree (e.g. MSc, MA)	Male		31−50	5	1	5	1	5	1											Reduced health equity		Yes acceptable				Probably yes, more feasible
132	2020-03-07 15:32:58	3	en	2020-03-07 15:15:47	2020-03-07 15:32:58	Physician		Health providers/clinical officers	Governmental organization		Governmental organization	Bangladesh	Southeast Asia	Master’s degree (e.g. MSc, MA)	Male		31−50	9	2	7	2	6	1	7	2	4	1	3	0	7	2	9	2	Increased health equity		Yes acceptable				Not feasible		We have very few HIV cases co-infected with HIV. The treatment of Leishmaniasis should be delivered from the same center from where a patient is receiving treatment for HIV.	Same centre monitoring and evaluation facilities. Because it will reduce a patient's time and hassle. The compliance will be more. Less chance of drop out	1. Diversities in clinical presentation 2. Diagnostics
146	2020-03-09 19:47:16	3	en	2020-03-09 18:10:50	2020-03-09 19:47:16	Physician		Health providers/clinical officers	Governmental organization		Governmental organization	Bangladesh	Southeast Asia	Doctoral degree (MD, PhD or equivalent)	Male		31−50	7	2	5	1	5	1	5	1	5	1	5	1	5	1	5	1	Increased health equity		Probably yes, acceptable				Probably yes, more feasible
148	2020-03-09 19:24:59	3	en	2020-03-09 18:41:34	2020-03-09 19:24:59	Care provider to a person coinfected with HIV and visceral leishmaniasis		Health providers/clinical officers	Nongovernmental organization (NGO)		Nongovernmental organization (NGO)	India	Southeast Asia	Bachelor’s degree (e.g. BSc)	Male		31−50	5	1	5	1	5	1	5	1	5	1	5	1	5	1	5	1	Increased health equity		Yes acceptable				Probably not more feasible		Specially stabilize of one section of combination therapy or monotherapy(confection) on district label.	Clinically test should be done eg. Week/ fortnight/monthly.
151	2020-03-10 03:04:05	3	en	2020-03-09 19:00:23	2020-03-10 03:04:05	Physician		Health providers/clinical officers	Academic institution		Academic institution	India	Southeast Asia	Doctoral degree (MD, PhD or equivalent)	Female		31−50	9	2	9	2	9	2	9	2	9	2	9	2	8	2	8	2	Increased health equity		Yes acceptable				Yes, more feasible		Monitoring the toxicity of miltefosine and adherence to drugs		Drug interactions with ART and ATT
153	2020-03-09 19:20:12	3	en	2020-03-09 19:00:59	2020-03-09 19:20:12	Care provider to a person coinfected with HIV and visceral leishmaniasis		Health providers/clinical officers	Other	ASCEND	Governmental organization	Sudan	East Africa	Master’s degree (e.g. MSc, MA)	Male		31−50	9	2	9	2	9	2	9	2	9	2	9	2	9	2	9	2	Probably increased health equity		Varies; explain (under comments section):			it depends on the information reflected to the patient by clinician and health promoter.	Probably yes, more feasible		1. Logistic aspect related to storage. 2. Trained staff to secure patient confidentiality. 3.Access to care (Hospital should be in the endemic area)	Administration of patient file with daily clinical notes, immediate report for any SAE, monthly report, mentoring and supervision visit ... etc	1.We need to assess the magnitude of the problem in the countries where the HIV/VL not highlighted (e.g. Sudan). 2.KAP study for the new regimen. 3.Comparison study between monotherapy and combination is highly endemic area (Eastern part of Sudan).	Yes, we need full coordination with the HIV program as they paying for HIV follow up visit, HIV diagnostic supplies ART centres. also we need to coordinate with WFP for the food as those group are very poor and not able to provide for themselves
154	2020-03-09 19:24:40	3	en	2020-03-09 19:05:36	2020-03-09 19:24:40	Representative of a national programme		National NTD officers/subnational programme managers	Governmental organization		Governmental organization	India	Southeast Asia	None of the above	Male		51−64	5	1	8	2	8	2	8	2	7	2	7	2	8	2	9	2	Probably increased health equity		Yes acceptable				Yes, more feasible		For Combination Therapy, training of DMO, BMOH and Specialist in the Secondary and Tertiary Tiers.	As per standards already existt.	Assessment of Parasitic load before starting of treatment and completion of Treatment and six month after completion of treatment.	No such
156	2020-03-09 19:57:31	3	en	2020-03-09 19:43:08	2020-03-09 19:57:31	Physician		Health providers/clinical officers	Nongovernmental organization (NGO)		Nongovernmental organization (NGO)	India	Southeast Asia	Doctoral degree (MD, PhD or equivalent)	Male		31−50	9	2	7	2	8	2	7	2	4	1	7	2	7	2	7	2	Increased health equity		Yes acceptable				Varies; explain:	Management of VL-HIV coinfection required alot more than just the treatment. Adequate screening and management of the advanced HIV is required, which is typically not available at the district hospital level. In particular, adequate detection of TB through molecular and radiological screening techniques is critical.	Important to have adequate screening techniques in place for other OIs and management of ART failure and initiation of ATT. Note that the survey might be better suited dealing with each region separately since there are different challenges and considerations in each one.	Case detection remains the most critical point. After that, screening for OIs and TB. Completion and tolerance of treatment. Its really important to not just think about the treatment of VL-HIV as being combo vs mono. Management of HIV is as important, if not more so, than the treatment of the VL episode. The two cannot be detached.	- Early detection of cases - Case definition -2 weeks of fever plus splenomegaly is largely irrelevant for VL-HIV. Better case definition needed. - Primary vs secondary prophylaxis (should we be screening HIV patients living in endemic areas for asymptomatic VL, and if positive giving a reduced dose of ambisome, for example, as primary ppx?) - Use of LLINs for VL-HIV patients - Better diagnostic …	It is crucial that we look at the patient and not just one aspect of the disease in VL-HIV. Vl-HIV is just one of the issues in this cohort, if we ignore the rest and just look at the VL component, we are ignoring the much bigger need of the patient.
159	2020-03-10 01:14:02	3	en	2020-03-10 01:01:07	2020-03-10 01:14:02	Academic researcher		Researchers	Academic institution		Academic institution	India	Southeast Asia	Doctoral degree (MD, PhD or equivalent)	Male		31−50	9	2	8	2	8	2	8	2	8	2	8	2	7	2	7	2	Reduced health equity		Probably yes, acceptable				Probably not more feasible		Availability of skilled therapist Availability of supplies	Facilities at district hospital	Effect of malnutrtion	Well coverd
163	2020-03-10 02:25:08	3	en	2020-03-10 02:18:15	2020-03-10 02:25:08	Care provider to a person coinfected with HIV and visceral leishmaniasis		Health providers/clinical officers	Nongovernmental organization (NGO)		Nongovernmental organization (NGO)	India	Southeast Asia	Bachelor’s degree (e.g. BSc)	Male		18-30	1	0	2	0	1	0	1	0	1	0	1	0	1	0	1	0	Reduced health equity		Probably not acceptable				Not feasible
164	2020-03-10 03:12:20	3	en	2020-03-10 02:29:06	2020-03-10 03:12:20	Other	As a Technical Advisor, I evaluated Bangladesh National Kala-azar Elimination Program (NKEP) of 2011-2015 during June 2015. I also contributed in developing and Drafting "National Kala-azar Case Management Guideline June 2016". As a Program Implementation Specialist, I worked for National STD/AIDS Program Bangladesh in Sep 2003-Dec 2004. And also contributed to produce 2nd National Strategic Plan…	National NTD officers/subnational programme managers	Other	Free-Lance Consultant	Other	Bangladesh	Southeast Asia	Master’s degree (e.g. MSc, MA)	Male		>64	9	2	9	2	9	2	9	2	9	2	9	2	9	2	9	2	Increased health equity		Yes acceptable				Yes, more feasible		Ensure quality clinical, management and counselling training for healthcare providers at national and local level. Develop relevant guidelines, BCC/IEC material for healthcare providers and general people living in endemic areas.	Follow-up of patients must be ensured 100%. Zero-transmission Kala-azar Strategy must be ensured for all cases of Kala-azar co-infection with HIV	Formation of network between Bangladesh, India, Nepal and other South-Asian countries. Effective Vector control measures. Development VL Vaccine	Policy making people should be involved in the national program in more befitting manner.
166	2020-03-10 02:52:47	3	en	2020-03-10 02:41:38	2020-03-10 02:52:47	Other	Kabc	National NTD officers/subnational programme managers	Nongovernmental organization (NGO)		Nongovernmental organization (NGO)	India	Southeast Asia	Master’s degree (e.g. MSc, MA)	Male		31−50	1	0	1	0	1	0	9	2	1	0	9	2	1	0	9	2	Don’t know		Don’t know				Don’t know
169	2020-03-10 03:17:35	3	en	2020-03-10 03:06:08	2020-03-10 03:17:35	Other	Development Partner	Nongovernmental organizations	Nongovernmental organization (NGO)		Nongovernmental organization (NGO)	India	Southeast Asia	Master’s degree (e.g. MSc, MA)	Male		31−50	8	2	3	0	3	0	1	0	4	1	5	1	2	0	7	2	Probably increased health equity		Don’t know				Probably yes, more feasible		Both therapy but Need to be strengthen LAB services and should be trained medical officer.	NA	NA
170	2020-03-10 03:38:03	3	en	2020-03-10 03:22:53	2020-03-10 03:38:03	Physician		Health providers/clinical officers	Nongovernmental organization (NGO)		Nongovernmental organization (NGO)	India	Southeast Asia	Bachelor’s degree (e.g. BSc)	Male		31−50	3	0	5	1	5	1	5	1	5	1	5	1	5	1	5	1	Don’t know		Not acceptable				Probably yes, more feasible
171	2020-03-10 03:36:10	3	en	2020-03-10 03:27:39	2020-03-10 03:36:10	Academic researcher		Researchers	Academic institution		Academic institution	India	Southeast Asia	Doctoral degree (MD, PhD or equivalent)	Male		>64	9	2	9	2	9	2	9	2	6	1	9	2	7	2	7	2	Probably increased health equity		Yes acceptable				Probably yes, more feasible		1. Fear of intravenous administration 2. Good quality liposomal amphotericin and even miltefosine	1. Ambisome in my view has very good effect with least side-effects; other brands are not the same 2. Eye effects are to be monitored	Prevention of relapses and recognition of PKDL (what is happening is that all skin lesions are being labelled PKDL when in fact they may have been kala-azar with skin lesions)	Already mentioned above guideline should be given as to when PKDL should be ascertained in such persons
172	2020-03-10 04:15:02	3	en	2020-03-10 04:06:00	2020-03-10 04:15:02	Other	WHO	Regional and country office WHO staff	International intergovernmental organization		International intergovernmental organization	Sri Lanka	Southeast Asia	Doctoral degree (MD, PhD or equivalent)	Female		31−50	9	2	9	2	9	2	9	2	9	2			5	1			Don’t know		Other
173	2020-03-10 04:56:56	3	en	2020-03-10 04:25:12	2020-03-10 04:56:56	Other	WHO TL fro CDS	Regional and country office WHO staff	International intergovernmental organization		International intergovernmental organization	Nepal	Southeast Asia	Doctoral degree (MD, PhD or equivalent)			31−50	9	2	7	2	9	2	9	2	8	2	9	2	8	2	8	2	Don’t know		Probably not acceptable				Not feasible		If the scientific evidence of efficacy is similar, mono therapy is always better for implementation considerations	Regular monitoring is essential for better compliance as we all know. Required monitoring schedule needs to be developed,health worker needs to be trained and the schedule needs to be followed.	NA
176	2020-03-10 05:40:27	3	en	2020-03-10 05:28:26	2020-03-10 05:40:27	Care provider to a person coinfected with HIV and visceral leishmaniasis		Health providers/clinical officers	Nongovernmental organization (NGO)		Nongovernmental organization (NGO)	India	Southeast Asia	Master’s degree (e.g. MSc, MA)	Male		31−50	9	2	9	2	9	2	5	1	9	2	9	2	7	2	5	1	Probably reduced health equity		Yes acceptable				Not feasible		Combination therapy with hospitalization	During hospitalizations	We saw some cases repeat infection after a interval of one year	They need privacy
177	2020-03-10 06:46:30	3	en	2020-03-10 05:41:35	2020-03-10 06:46:30	Other	representing partners providing support to treatment of VL	Nongovernmental organizations	Nongovernmental organization (NGO)		Nongovernmental organization (NGO)	India	Southeast Asia	Master’s degree (e.g. MSc, MA)	Male		51−64	6	1	6	1			7	2	3	0	3	0	4	1	6	1	Probably no impact on health equity		Probably not acceptable				Varies; explain:	The treatment of HIV/VL co-infection need to be provided by experienced staffs as well as within reach of the community ensuring accessibility. Hence, some district hospitals may be considered as hub for HIV/VL treatment considering its HR, location, infrastructure; if specialized centers are not available in the vicinity. A policy decision can be taken so that HIV/VL treatment will be available …	1. Early identification of cases. Although, there is policy decision in countries of South Asia is there to test all VL patients for HIV, its not universally implemented. At the same time, there is need to test all HIV patients for VL in Kala-azar endemic areas. 2. A country which has low HIV prevalence has queries in relation to testing of VL patients of HIV. Need discussion & strong advocacy. 3…	- effectiveness of treatment - efficiency of treatment. - Effect of treatment on socioeconomic productivity of patients. - effect of treatment on MHPSS	- Research on the trend of resistance pattern of the drugs among co-infected patients.	- Stigma & discrimination: need to design the intervention so that patients should not be stigmatized. - Pharmaco-vigilance: effect of multiple medicines (VL+ ART+other OI) on the overall outcome of patients. - Other common co-infection of the specific geographic region (e.g. TB in India) need to be considered. - Majority of co-infected patients are poor, expense related to treatment make them po…
178	2020-03-10 05:52:19	3	en	2020-03-10 05:41:41	2020-03-10 05:52:19	Academic researcher		Researchers	Nongovernmental organization (NGO)		Nongovernmental organization (NGO)	Bangladesh	Southeast Asia	Doctoral degree (MD, PhD or equivalent)	Male		>64	9	2	8	2	8	2	9	2	9	2	9	2	9	2	8	2	Increased health equity		Yes acceptable				Yes, more feasible		Trained team, ensuring availability of drugs, monitoring of adverse reactions	During treatment and follow up	RCT, adverse drug monitoring, 'cure'	Cost consideration; coordination with HIV program
179	2020-03-10 11:38:49	3	en	2020-03-10 06:02:43	2020-03-10 11:38:49	Other		Not specified	Other		Other	Bangladesh	Southeast Asia	Master’s degree (e.g. MSc, MA)	Male		31−50	9	2	9	2	8	2	8	2	8	2	9	2	7	2	5	1	Increased health equity		Yes acceptable				Yes, more feasible
180	2020-03-10 06:19:16	3	en	2020-03-10 06:06:57	2020-03-10 06:19:16	Academic researcher		Researchers	Academic institution		Academic institution	Bangladesh	Southeast Asia	Doctoral degree (MD, PhD or equivalent)	Male		31−50	9	2	7	2	3	0	9	2	6	1	8	2	7	2	6	1	Probably increased health equity		Yes acceptable				Probably yes, more feasible
181	2020-03-10 06:24:12	3	en	2020-03-10 06:09:08	2020-03-10 06:24:12			Not specified	International intergovernmental organization		International intergovernmental organization	India	Southeast Asia	Master’s degree (e.g. MSc, MA)	Male		31−50	9	2	9	2	6	1	8	2	8	2	8	2	9	2	9	2	Reduced health equity		Probably yes, acceptable				Probably not more feasible		Patient will be lost to follow up and will not take complete treatment	Will be on the basis of checklist	To demolish the stigma associated with it	Patients always not willing to go for treatment
184	2020-03-10 07:20:41	3	en	2020-03-10 06:55:56	2020-03-10 07:20:41	Physician		Health providers/clinical officers	Nongovernmental organization (NGO)		Nongovernmental organization (NGO)	India	Southeast Asia	Doctoral degree (MD, PhD or equivalent)	Male		51−64	9	2	2	0	8	2	5	1	5	1	8	2	5	1	5	1	Varies; explain (under comments section):	Combination with a shorter duration of treatment and probably with a lower cost compared to monotherapy with LAMB would have better health equity. However the availability of quality assured miltefosine can be a challenge at present.	Yes acceptable				Probably yes, more feasible		In the endemic countries treatment should be available at specialized centres who also have expertise in managing other complications of HIV infection e.g management of TB coinfection.Ensure training of health workers before making it available.	Ensure cool chain is maintained, quality of miltefosine, SOP for follow up for at least 3 years for relapse. Monitoring of CD4 count and diagnostic facilities for managing other co-infections of HIV. ensure there is a holistic care available for HIV patients. Good coordination with the HIV programme.	Development of regimens for Secondary prophylaxis for prevention of VL relapse. HIV-VL coinfections should also be included in the clinical development plan for NCE in Leish in future.	None
185	2020-03-10 07:24:08	3	en	2020-03-10 07:16:19	2020-03-10 07:24:08	Physician		Health providers/clinical officers	Nongovernmental organization (NGO)		Nongovernmental organization (NGO)	Philippines	Southeast Asia	Doctoral degree (MD, PhD or equivalent)	Female		31−50	9	2	9	2	9	2	9	2	9	2	9	2	9	2	9	2	Probably increased health equity		Yes acceptable				Probably yes, more feasible		Personally, I think Amphotericin is more difficult to administer especially if the liposomal form is not available.	Good laboratory for testing and monitoring is needed.	For our facility, keeping the HIV patient free from other Opportunistic Infections (OIs like TB) is a priority.	Relapse and failure to respond to treatment may be due to OIs or treatment failure of HIV. Viral Load and CD4 monitoring should be included.
186	2020-03-10 07:43:28	3	en	2020-03-10 07:19:33	2020-03-10 07:43:28	Representative of a national programme		National NTD officers/subnational programme managers	Governmental organization		Governmental organization	Nepal	Southeast Asia	Master’s degree (e.g. MSc, MA)	Male		31−50	8	2	8	2	5	1	8	2	8	2	8	2	8	2	8	2	Reduced health equity		Probably not acceptable				Not feasible		no comment	no comment	prevalence of HIV among Visceral leishmaniasis cases and vice versa	no comment
187	2020-03-10 08:11:30	3	en	2020-03-10 07:47:15	2020-03-10 08:11:30	Representative of a national programme		National NTD officers/subnational programme managers	Governmental organization		Governmental organization	Kenya	East Africa	Doctoral degree (MD, PhD or equivalent)	Male		51−64	9	2	9	2	8	2	9	2	8	2	9	2	9	2	8	2	Probably increased health equity		Probably yes, acceptable				Probably yes, more feasible		Status of the patient - critically ill moderate or otherwise Age Other opportunistic infections Malnutrition status	Dairy monotoring of the patients should be emphasized Continous use of ARVs	Effect of Interaction of drugs ( combination and ARVs) to the patient	Nutrional support - Many health facilities do not have funds to suppport the patients nutrional needs
190	2020-03-11 04:49:43	3	en	2020-03-10 08:41:11	2020-03-11 04:49:43	Other	support to the national program	Nongovernmental organizations	Other	international health organization	Nongovernmental organization (NGO)	Nepal	Southeast Asia	Master’s degree (e.g. MSc, MA)	Female		31−50	9	2	9	2	7	2	9	2	7	2	9	2	9	2	9	2	Increased health equity		Probably yes, acceptable				Probably not more feasible		Combination therapy- 1. given the small number of VL- HIV coinfection in some countries and taking into consideration of monotherapy liposomal amphotericin B as the first line drug for VL, making availability of both the combination drugs at the health facilities may not be feasible at all times. 2. compliance issues with oral miltefosine if the patient is not admitted for entire 14 days course o…		Region/Country specific response to either combination or monotherapy. Outcome of the treatment in HIV-VL co-infection through long term follow up studies
192	2020-03-10 10:16:34	3	en	2020-03-10 10:04:55	2020-03-10 10:16:34	Academic researcher		Researchers	Academic institution		Academic institution	India	Southeast Asia	Doctoral degree (MD, PhD or equivalent)	Male		31−50	9	2	9	2	9	2	8	2	7	2	9	2	7	2	8	2	Probably no impact on health equity		Probably not acceptable				Probably not more feasible		Cost of Liposomal Amphotericin B and availability of miltefosine are critical factors at the country level, if they have to procure medicines themselves.	Monitoring adverse events following miltefoisne therapy are critical in combination therapy.
193	2020-03-10 10:50:32	3	en	2020-03-10 10:05:19	2020-03-10 10:50:32	Representative of a national programme		National NTD officers/subnational programme managers	Governmental organization		Governmental organization	Bangladesh	Southeast Asia	Master’s degree (e.g. MSc, MA)	Male		31−50	9	2	7	2	8	2	6	1	7	2	9	2	8	2	8	2	Probably no impact on health equity		Yes acceptable				Probably yes, more feasible		Need capacity development training for service providers before implementation. Need to ensure sufficient quantity of drugs	Need regular monitoring and evaluation activities to see the effectiveness of the treatment.	Pharmacovigilence activities	NA
194	2020-03-10 10:42:39	3	en	2020-03-10 10:17:31	2020-03-10 10:42:39	Physician		Health providers/clinical officers	Governmental organization		Governmental organization	Ethiopia	East Africa	Doctoral degree (MD, PhD or equivalent)	Male		18-30	8	2	7	2	8	2	8	2	3	0	3	0	8	2	8	2	Increased health equity		Yes acceptable				Probably not more feasible		Sustainable availability of drugs and adequet training for the stake holders specially health professionals .	Permanent responsible motivated monitoring team and well designed assessment tools ( questioners )	The treatment efficacy , relaplse control , complication prevention and patient satisfaction)	Treatment difference and dose adjestment for very critically ill and debilitated patients and relatively well vl HIV coinfected patients because there is adifferense in parasitic load and I think more dose or prolonged treatment may be needed in high parasite load patient other than considering another round of treatment and to avoid treatment failer.
197	2020-03-10 12:22:22	3	en	2020-03-10 11:34:45	2020-03-10 12:22:22	Other	Technical adviser	Nongovernmental organizations	Nongovernmental organization (NGO)		Nongovernmental organization (NGO)	Netherlands	Other	Doctoral degree (MD, PhD or equivalent)	Male		51−64	9	2	9	2	7	2	7	2	6	1	8	2	7	2	8	2	Increased health equity		Yes acceptable				Yes, more feasible		In HIV/VL coinfected women of reproductive age receiving the combination therapy, a pregnancy test is required, and non-pregnant women require effective (injectable) contraception during and for 4-5 months after treatment. Patients with severe and persistent vomiting due to miltefosine, ondansetron can be provided to prevent/reduce vomiting. In East Africa AmBisome monotherapy is not a preferred …	During periods of vomiting or diarrhoea due to miltefosine AEs, fluid intake needs to be monitored. Severe hypokalaemia is a risk in patients with severe vomiting or diarrhoea who are on AmBisome treatment (mono or combo). Ideally serum potassium should be measured in these high risk patients, and hypokalaemia corrected with oral K+. If electrolyte measurement is not possible potassium rich foods…	What is an effective, safe, acceptable, and feasible secondary prophylaxis for anthroponotic VL (L. donovani) in order to prevent or reduce risk of relapse. Is there an effective, safe, and acceptable primary prophylaxis to prevent development of VL disease in HIV patients who have been infected with leishmania (prevent progression from asymptomatic to symptomatic). What are the drug-drug interac…	Palliative care for patients with multiple relapses who have become unresponsive to VL treatment. When to switch from aiming parasitological cure to only symptomatic treatment.
200	2020-03-10 16:30:28	3	en	2020-03-10 16:21:54	2020-03-10 16:30:28	Physician		Health providers/clinical officers	Academic institution		Academic institution	India	Southeast Asia	Doctoral degree (MD, PhD or equivalent)	Male		31−50	9	2	9	2	9	2	9	2	8	2	9	2	9	2	9	2	Probably reduced health equity		Yes acceptable				Probably not more feasible		Need to be cautious about the emergence of drug resistance with monotherapy.	After start and till end and further the therapy should be monitored for proper compliance with miltefosine and the side effects of the combination as well as monotherapy	Least dose with good efficacy should be kept in mind	Patients psychological status should also be monitored because of the burden of the disease on the individual
210	2020-03-11 05:31:06	3	en	2020-03-11 04:59:41	2020-03-11 05:31:06	Other	TO Entomology	National NTD officers/subnational programme managers	Other	WHO , SEARO	International intergovernmental organization	India	Southeast Asia	Doctoral degree (MD, PhD or equivalent)	Male		51−64	5	1	9	2	9	2	9	2	5	1	5	1	5	1	5	1	Probably increased health equity		Probably yes, acceptable				Yes, more feasible
212	2020-03-11 05:53:16	3	en	2020-03-11 05:31:53	2020-03-11 05:53:16	Physician		Health providers/clinical officers	Private for-profit organization		Private for-profit organization	India	Southeast Asia	Master’s degree (e.g. MSc, MA)	Male		31−50	9	2	8	2	5	1	5	1	5	1	5	1	5	1	8	2	Probably no impact on health equity		Yes acceptable				Probably not more feasible		Will need to be supported with the following 1. Clear communication and messaging for all stakeholders. Revised evidence based messaging framework will be critical for success 2. Skill building and training at facilities. A cascading training model will be most effective 3. HR innovations in areas where availability of qualified staff will continue to remain a challenge	1. Revised guidelines for M&E to ensure quality and standards 2. Identified local institutions to play an active role in M&E (e.g local medical colleges, institutes with a public health mandate) 2. Financial Resources required for both in terms of cost of human resource and conducting M&E activities	Operational research in understanding health system time lag delays in providing care to patients and identifying innovations in private sector & local care provider participation
213	2020-03-11 06:44:34	3	en	2020-03-11 06:05:13	2020-03-11 06:44:34	Representative of a national programme		National NTD officers/subnational programme managers	Governmental organization		Governmental organization	India	Southeast Asia	Doctoral degree (MD, PhD or equivalent)	Male		31−50	9	2	9	2	9	2	9	2	9	2	9	2	9	2	8	2	Varies; explain (under comments section):	Presently Government of India is providing free treatment (monotherapy)of all KA cases. If Govt decide to provide combined therapy free of cost there will be no impact on health equity but if patient has to expanse out of pocket there will be definite reduction in equity.	Probably yes, acceptable				Probably not more feasible		Policy decision at National level	DOT Therapy
218	2020-03-11 07:16:53	3	en	2020-03-11 07:08:23	2020-03-11 07:16:53	Representative of a national programme		National NTD officers/subnational programme managers	Governmental organization		Governmental organization	Ethiopia	East Africa	Master’s degree (e.g. MSc, MA)	Male		31−50	8	2	7	2	7	2	7	2	6	1	5	1	6	1	7	2	Increased health equity		Yes acceptable				Yes, more feasible		The accessible of the products/ Ambisome and meltifosine will be the challenge	The leishmaniasis monitoring and evaluation framework should include the data elements or indicators that capture the the HIV/VL co infection and management.	The QALY gain from HIV/ VL therapy, the patient compliance, CD4 change after treatment complete...	The HIV/AIDS program should be also on the top of this implementation at each level
219	2020-03-11 07:31:12	3	en	2020-03-11 07:16:05	2020-03-11 07:31:12	Other	Implementation partner	Nongovernmental organizations	Nongovernmental organization (NGO)		Nongovernmental organization (NGO)	India	Southeast Asia	Doctoral degree (MD, PhD or equivalent)	Male		31−50	9	2	9	2	9	2	8	2	7	2	9	2	9	2	8	2	Increased health equity		Yes acceptable				Probably yes, more feasible		Intense training of Health care providers on diagnosis, treatment and ADRs monitoring of HIV-VL coinfection. Also they must consider abut the other co-morbid conditions before deciding on treatment.	follow up of the patients for compliance, ADR and outcome	Research priorities would be the safety and efficacy/outcome of the combination therapy in coinfected patients.
220	2020-03-11 07:28:34	3	en	2020-03-11 07:20:47	2020-03-11 07:28:34	Other	Physician /Researcher	Health providers/clinical officers	Governmental organization		Governmental organization	India	Southeast Asia	Doctoral degree (MD, PhD or equivalent)	Male		51−64	5	1	5	1	5	1	5	1	5	1	6	1	6	1	6	1	Increased health equity		Yes acceptable				Yes, more feasible		Ambisome 30 mg plus Miltefosine for 14 days	Drug interactions have to be monitored.	Any drug or combination which has lesser side effects and prevents relapses.	Drug interactions.
222	2020-03-11 09:53:18	3	en	2020-03-11 09:24:53	2020-03-11 09:53:18	Representative of a national programme		National NTD officers/subnational programme managers	Governmental organization		Governmental organization	India	Southeast Asia	Master’s degree (e.g. MSc, MA)	Male		51−64	5	1	5	1	7	2	7	2	6	1	7	2	7	2	8	2	Increased health equity		Probably not acceptable				Probably not more feasible		Mono therapy along with anti retro- viral treatment.	1. Cc-ordination with HIV programme division for identification and treatment. 2. Completion of treatment 3. Monitoring of adverse reaction. 4. Followup of the patients.. 5. Patient Surveillance	Post treatment followup of of the patients with Bone marrow assay and any non invasive procedures to detect cure status.
223	2020-03-11 10:01:06	3	en	2020-03-11 09:51:36	2020-03-11 10:01:06	Academic researcher		Researchers	Academic institution		Academic institution	Nepal	Southeast Asia	Doctoral degree (MD, PhD or equivalent)	Male		31−50	8	2	7	2	7	2	7	2	7	2	7	2	8	2	8	2	Reduced health equity		Probably yes, acceptable				Probably yes, more feasible		Storage of drugs and availability of logistics Training to healthcare providers considering the frequent turn over the staff at hospital	Monitoring at 6 months after treatment	Access and utilization of diagnostics and drugs Treatment outcomes at the end of treatment and at 6 months Compliance / Pharmacovigilance	Logistics and cold chain of anti-VL drugs
226	2020-03-11 13:46:02	3	en	2020-03-11 13:37:07	2020-03-11 13:46:02	Representative of a national programme		National NTD officers/subnational programme managers	Nongovernmental organization (NGO)		Nongovernmental organization (NGO)	India	Southeast Asia	Master’s degree (e.g. MSc, MA)	Male		31−50	9	2	8	2	8	2	6	1	5	1	6	1	5	1	7	2	Increased health equity		Yes acceptable				Yes, more feasible		Increased duration of hospital stay & the financial implication on the program; Patient compliance; Raising high motivation & technical knowledge levels for Health care providers at the treatment centers.	Use of patient transport services; Patient compliance rates; Monitoring issues of drugs indenting and stock management.	Long term cure rate; exploring possible effects on increasing CD4 cell counts	Mandatory testing of VL positive patients for HIV
231	2020-03-11 21:56:18	3	en	2020-03-11 21:26:29	2020-03-11 21:56:18	Policy-maker		Policy-maker	Governmental organization		Governmental organization	India	Southeast Asia	Doctoral degree (MD, PhD or equivalent)	Male		>64	9	2	9	2	9	2	9	2	8	2	8	2	8	2			Increased health equity		Probably yes, acceptable				Yes, more feasible		Continued availability of drugs and monitoring of drug compliance as well as clinical progress with requisite education to patient, family and community	The well defined process and impact indicators be regularly monitored, reviewed and analysed at all levels of program implementation with the help of an uniform and efficient information system, for prompt / timely corrective measures where ever required. Logistics and resource management, including finances, are also utmost important by all concerned program managers, partners and stake holders.	Besides clinical related treatment out comes, operational / implementation research is needed to ensure efficient & effective implementation of well designed policies, strategies and community participation, etc.	Since Leishmaniasis and HIV/AIDS are dealt by two different units under the health system, their close linkages & coordination are essential, including amongst community based organisations
232	2020-03-12 05:06:05	3	en	2020-03-12 04:37:53	2020-03-12 05:06:05	Care provider to a person coinfected with HIV and visceral leishmaniasis		Health providers/clinical officers	Nongovernmental organization (NGO)		Nongovernmental organization (NGO)	India	Southeast Asia	Bachelor’s degree (e.g. BSc)	Male		18-30	3	0	2	0	1	0	2	0	3	0	3	0	2	0	5	1	Increased health equity		Yes acceptable				Yes, more feasible
235	2020-03-12 07:03:17	3	en	2020-03-12 05:41:42	2020-03-12 07:03:17	Other	Development partner	Nongovernmental organizations	Nongovernmental organization (NGO)		Nongovernmental organization (NGO)	India	Southeast Asia	Master’s degree (e.g. MSc, MA)	Female		31−50	8	2	5	1	9	2	7	2	7	2	8	2	7	2	9	2	Probably reduced health equity		Probably yes, acceptable				Probably not more feasible		Implementation: Proper infrastructure at treatment facility. Identify facility where Manpower available for treatment. Training of health care Providers Including Doctors and Nurses (On Job training ). Handholding support to health care provider. Develop and dissemination of Treatment protocol at facility. Regular monitoring of facility. A checklist and monitoring schedule of district level super…	Regular monitoring of treatment facility Roster of doctors for monitoring. Refresher training of health care provider on regular interval. proper storage and maintenance of storage device. Troubleshoot	Clinical cure rate days of HIV-l co-infected patient. under what circumstances a VL patients get co-infect with HIV vice-a-vice	Troubleshoot
236	2020-03-12 06:12:50	3	en	2020-03-12 06:05:33	2020-03-12 06:12:50	Academic researcher		Researchers	Private for-profit organization		Private for-profit organization	India	Southeast Asia	Doctoral degree (MD, PhD or equivalent)	Male		31−50	8	2	8	2	8	2	9	2	5	1	6	1	6	1	9	2	Don’t know		Probably yes, acceptable				Probably yes, more feasible		Training of health care staff and uninterrupted supply of medicines and detailed counseling at every step of treatment, post-treatment	Monitoring of treatment protocol, cold chain and capacity of health care service providers	Outcome post treatment in regular intervals
237	2020-03-12 06:47:24	3	en	2020-03-12 06:35:29	2020-03-12 06:47:24	Care provider to a person coinfected with HIV and visceral leishmaniasis		Health providers/clinical officers	Nongovernmental organization (NGO)		Nongovernmental organization (NGO)	India	Southeast Asia	Bachelor’s degree (e.g. BSc)	Male		18-30	4	1	2	0	2	0	4	1	1	0	1	0	2	0	2	0	Increased health equity		Yes acceptable				Don’t know		Don't know	Good Monitoring and evaluation	No idea	No
238	2020-03-12 06:47:10	3	en	2020-03-12 06:36:15	2020-03-12 06:47:10	Care provider to a person coinfected with HIV and visceral leishmaniasis		Health providers/clinical officers	Nongovernmental organization (NGO)		Nongovernmental organization (NGO)	India	Southeast Asia	Master’s degree (e.g. MSc, MA)	Male		18-30	4	1	2	0	2	0	4	1	1	0	1	0	2	0	2	0	Increased health equity		Yes acceptable				Don’t know		Don't Know	Good Monitoring & Evaluation By Regular Follow Up	No Idea	Increase The Payment Value
240	2020-03-12 15:48:08	3	en	2020-03-12 07:47:57	2020-03-12 15:48:08	Other	Consultant at WHO Bangladesh country office	Regional and country office WHO staff	Other	WHO	International intergovernmental organization	Bangladesh	Southeast Asia	Master’s degree (e.g. MSc, MA)	Female		31−50	9	2	8	2	8	2	8	2	8	2	9	2	8	2	7	2	Probably no impact on health equity		Yes acceptable				Yes, more feasible		1. Uninterrupted supply of the drug 2. Training of health staff 3. Pharmacovigilance 4. Increase follow up rate	1. Drug stock 2. Training of health staff 3. Timely and complete case reporting	More effective drug, decrease relapse, safer drug
241	2020-03-13 02:48:27	3	en	2020-03-12 11:11:10	2020-03-13 02:48:27	Other	Indian Council of Medical Research, Ministry of Health, India	Researchers	Governmental organization		Governmental organization	India	Southeast Asia	Doctoral degree (MD, PhD or equivalent)	Female		31−50	9	2	9	2	8	2	8	2	8	2	9	2	9	2	8	2	Increased health equity		Probably yes, acceptable				Probably yes, more feasible		Operational challenges in combination therapy: Patients need to be admitted in facility; strain on resources, loss of wages, compliance to miltefosin for 14 days may be an issue. Adverse events need to be watched and managed	2 week duration of treatment need to monitored Pharmacovigilance for adverse effects, compliance monitoring Long term follow and evaluation for relapses.	1. Need to generate data on HIV-VL co-infection in India (not well documented at present), especially in the newer foci through systematically planned epidemiological studies. People with HIV developing VL - rate of replication of HIV and progression to AIDS? 2. Treatment outcomes - higher mortality, relapses, drug resistance need to be studied. 3. Are people with HIV-VL co-infection more infecti…
242	2020-03-12 12:11:12	3	en	2020-03-12 12:01:11	2020-03-12 12:11:12	Other	BC-VL	National NTD officers/subnational programme managers	Nongovernmental organization (NGO)		Nongovernmental organization (NGO)	India	Southeast Asia	None of the above	Male		31−50																	Don’t know		Don’t know				Don’t know
243	2020-03-12 12:13:34	3	en	2020-03-12 12:02:07	2020-03-12 12:13:34	Other	BC VL	National NTD officers/subnational programme managers	Nongovernmental organization (NGO)		Nongovernmental organization (NGO)	India	Southeast Asia	None of the above	Male		31−50																	Don’t know		Don’t know				Don’t know
245	2020-03-12 12:31:14	3	en	2020-03-12 12:24:45	2020-03-12 12:31:14	Care provider to a person coinfected with HIV and visceral leishmaniasis		Health providers/clinical officers	Nongovernmental organization (NGO)		Nongovernmental organization (NGO)	India	Southeast Asia	Master’s degree (e.g. MSc, MA)	Male		31−50	4	1	5	1	5	1	1	0	4	1	4	1	2	0	5	1	Probably reduced health equity		Probably yes, acceptable				Not feasible
247	2020-03-12 12:42:42	3	en	2020-03-12 12:29:44	2020-03-12 12:42:42	Other	To Facilitate the Community	Nongovernmental organizations	Nongovernmental organization (NGO)		Nongovernmental organization (NGO)	India	Southeast Asia	Certificate or diploma	Male		31−50	3	0	5	1	5	1	8	2	3	0	2	0	3	0	4	1	Probably reduced health equity		Probably not acceptable				Probably not more feasible		Combination Therapy is not Consider because of the Two Different Drugs have more Side effects ant at Block level Lack of Trained Drugs are not Enough Compitent to use Combination Drugs
252	2020-03-12 13:26:57	3	en	2020-03-12 13:21:51	2020-03-12 13:26:57	Other	From a part of Kalazar elimination programme from side of Care	National NTD officers/subnational programme managers	Nongovernmental organization (NGO)		Nongovernmental organization (NGO)	India	Southeast Asia	Master’s degree (e.g. MSc, MA)	Male		31−50	5	1	5	1	5	1	9	2	5	1	5	1	5	1	5	1	Increased health equity		Yes acceptable				Yes, more feasible
255	2020-03-12 15:02:58	3	en	2020-03-12 14:58:24	2020-03-12 15:02:58	Care provider to a person coinfected with HIV and visceral leishmaniasis		Health providers/clinical officers	Nongovernmental organization (NGO)		Nongovernmental organization (NGO)	India	Southeast Asia	Bachelor’s degree (e.g. BSc)	Male		18-30															1	0	Don’t know		Don’t know				Don’t know		No idea	No idea	No idea	No Idea
257	2020-03-12 18:13:27	3	en	2020-03-12 18:08:14	2020-03-12 18:13:27	Physician		Health providers/clinical officers	Nongovernmental organization (NGO)		Nongovernmental organization (NGO)	India	Southeast Asia	Doctoral degree (MD, PhD or equivalent)	Male		31−50	9	2	9	2	9	2	9	2	9	2	9	2	9	2	9	2	Probably increased health equity		Probably yes, acceptable				Probably not more feasible
261	2020-03-13 01:26:17	3	en	2020-03-13 00:48:08	2020-03-13 01:26:17	Academic researcher		Researchers	Academic institution		Academic institution	India	Southeast Asia	Doctoral degree (MD, PhD or equivalent)	Male		51−64	8	2	8	2	6	1	7	2	8	2	8	2	8	2	8	2	Reduced health equity		Yes acceptable				Yes, more feasible		Share the burden of responsibilities within limited resources	Regular follow up, supportive supervision and systematic reporting & recordings	1.On effective and outcome based implementation process 2. On how to address the root causes of the problem	Political will to enhance the effective and efficient measures of government for quality of human life
262	2020-03-13 06:51:25	3	en	2020-03-13 06:44:29	2020-03-13 06:51:25	Other		Not specified	Nongovernmental organization (NGO)		Nongovernmental organization (NGO)	India	Southeast Asia	Master’s degree (e.g. MSc, MA)	Male		31−50	5	1	9	2	5	1	6	1	5	1	5	1	5	1	5	1	Increased health equity		Probably yes, acceptable				Yes, more feasible
263	2020-03-13 07:56:07	3	en	2020-03-13 07:02:23	2020-03-13 07:56:07	Representative of a national programme		National NTD officers/subnational programme managers	Nongovernmental organization (NGO)		Nongovernmental organization (NGO)	India	Southeast Asia	Doctoral degree (MD, PhD or equivalent)	Male		31−50	8	2	8	2	8	2	8	2	8	2	8	2	8	2	9	2	Increased health equity		Yes acceptable				Varies; explain:	Feasibility depends on treating physicians and their individual choices / practices / competencies / hospital-level-infrastructure	Monotherapy may be simpler with minimum adverse reactions Combination therapy may be more complex in terms of drug administration and follow up with more adverse reactions	patient compliance and follow up of adverse reactions will be important part of monitoring and evaluation consideration	The most effective combination chemotherapy with most cure-rate Drug-combination regimen with minimum drug adverse effects/ minimum drug interaction Combination treatment protocol that is simple - easy to use at the sub district level with minimum treatment failure/ relapse	We may have need to consider for other co-infections, other than HIV like Leprosy/ TB/ Malaria/Hepatitis/Typhoid /STDs etc
264	2020-03-13 07:35:13	3	en	2020-03-13 07:31:46	2020-03-13 07:35:13	Other		Not specified	International intergovernmental organization		International intergovernmental organization	India	Southeast Asia	Master’s degree (e.g. MSc, MA)	Male		18-30	5	1	8	2	7	2	4	1	4	1	4	1	3	0	5	1	Increased health equity		Yes acceptable				Don’t know
266	2020-03-13 09:15:00	3	en	2020-03-13 09:09:56	2020-03-13 09:15:00	Other		Not specified	Nongovernmental organization (NGO)		Nongovernmental organization (NGO)	India	Southeast Asia	None of the above	Male		31−50																	Reduced health equity		Not acceptable				Varies; explain:
279	2020-03-14 06:38:27	3	en	2020-03-14 06:16:08	2020-03-14 06:38:27	Care provider to a person coinfected with HIV and visceral leishmaniasis		Health providers/clinical officers	Other	Care India	Nongovernmental organization (NGO)	India	Southeast Asia	Master’s degree (e.g. MSc, MA)	Male		31−50	9	2	5	1	5	1	5	1	9	2	9	2	5	1	9	2	Don’t know		Don’t know				Don’t know		Don't know	100% monitoring	Don't know
276	2020-03-13 15:56:58	3	en	2020-03-13 15:25:36	2020-03-13 15:56:58	Physician		Health providers/clinical officers	Nongovernmental organization (NGO)		Nongovernmental organization (NGO)	India	Southeast Asia	Bachelor’s degree (e.g. BSc)	Male		51−64	5	1	5	1	6	1	7	2	7	2	6	1	6	1	7	2	Probably reduced health equity		Probably yes, acceptable				Probably not more feasible		In combination therapy pregnancy test is a must for women of child bearing age. That will always remain a challenge.In monotherapy and also in combination therapy the hospital stay is long.Availability of tests that is a proper laboratory.Presence of ART center.Availability of X ray and sputum test to rule out tuberculosis.	Pottasium ,Urea and Creatinine have to be checked regularly in Monotherapy along with LFT in combination therapy.Electrolyles needs to be checked where needed.	How efficacious is other combination like AmBisome with Paramomycin.Can Miltefosine monotherapy be used what will be the length of the treatment.What will the best optimal doses.Which combination can minimise the rate of relapse in these patients.	Retinal examination to rule out CMV retinitis.We have to check for meningial signs to rule out cryptococcal meningitis.Their treatment is also a challenge.The lower the CD4 count more difficult is to manage the patient.If HIV-VL is associated with tuberculosis the management becomes difficult. Presence of ART center nearby .
278	2020-03-14 06:38:24	3	en	2020-03-14 04:20:04	2020-03-14 06:38:24	Care provider to a person coinfected with HIV and visceral leishmaniasis		Health providers/clinical officers	Other	Care India	Nongovernmental organization (NGO)	India	Southeast Asia	None of the above	Male		31−50	9	2	5	1	5	1	5	1	9	2	9	2	5	1	9	2	Don’t know		Don’t know				Don’t know		I do not know.	Patient should be clinical diagnosis per month.	I do not know.	I do not know.,
280	2020-03-14 06:53:28	3	en	2020-03-14 06:34:37	2020-03-14 06:53:28	Representative of a national programme		National NTD officers/subnational programme managers	International intergovernmental organization		International intergovernmental organization	India	Southeast Asia	Certificate or diploma	Male		31−50	5	1	6	1	5	1	9	2	5	1	9	2	9	2	5	1	Increased health equity		Yes acceptable				Yes, more feasible		Monotherepy is better	Mono therepy is better than combination therapy	Combination therapy is better for co-infected patient	Should mantioned and mainten also
281	2020-03-14 09:40:49	3	en	2020-03-14 06:35:04	2020-03-14 09:40:49	Representative of a national programme		National NTD officers/subnational programme managers	International intergovernmental organization		International intergovernmental organization	India	Southeast Asia	Bachelor’s degree (e.g. BSc)	Male		31−50	3	0	4	1	5	1	2	0	2	0	1	0	2	0	1	0	Increased health equity		Yes acceptable				Yes, more feasible		Combination Therapy	Combination therapy	Combination therapy	Yes mention
283	2020-03-14 07:36:18	3	en	2020-03-14 07:20:47	2020-03-14 07:36:18	Other	Block coordinate	National NTD officers/subnational programme managers	Nongovernmental organization (NGO)		Nongovernmental organization (NGO)	India	Southeast Asia	Bachelor’s degree (e.g. BSc)	Female		18-30	2	0	2	0			1	0	1	0	2	0	2	0	2	0	Probably increased health equity		Yes acceptable				Not feasible		ART TRAINING	Auto analyser with trained HR	Weight gain effective ness of ART	Home based accessibility for Minor issue as well as drugs. Effective IEC FOR PREVENTION PR0PHYLAXIS.
284	2020-03-14 09:40:36	3	en	2020-03-14 08:49:10	2020-03-14 09:40:36	Representative of a national programme		National NTD officers/subnational programme managers	Governmental organization		Governmental organization	India	Southeast Asia	Doctoral degree (MD, PhD or equivalent)	Male		51−64	9	2	9	2	9	2	9	2	8	2	8	2	9	2	8	2	Increased health equity		Yes acceptable				Yes, more feasible		At present all the cases of HIV–Leishmania coinfection are being treated at RMRIMS ,PATNA and there it is being treated both combination therapy and monotherapy .	Patients status,CD4 count and associated other coinfection ,GFR are monitored .	Need a therapy of sorter duration with less complication and high acceptability .	Depending up on the ART specific regimen protocol will be of help .
286	2020-03-14 09:37:19	3	en	2020-03-14 09:30:29	2020-03-14 09:37:19	Representative of a national programme		National NTD officers/subnational programme managers	International intergovernmental organization		International intergovernmental organization	India	Southeast Asia	Certificate or diploma	Male		31−50	5	1	3	0	7	2	3	0	4	1	5	1	5	1	9	2	Increased health equity		Yes acceptable				Yes, more feasible		Combination therepy	Combinitation therepy is better then monotherepy	Combination therepy	Mationand
287	2020-03-14 09:42:08	3	en	2020-03-14 09:39:08	2020-03-14 09:42:08	Representative of a national programme		National NTD officers/subnational programme managers	International intergovernmental organization		International intergovernmental organization	India	Southeast Asia	Master’s degree (e.g. MSc, MA)	Male		51−64	4	1	4	1	9	2	6	1	4	1	6	1	5	1	7	2	Increased health equity		Probably not acceptable				Yes, more feasible		combination therwpy	combinayion therepy	combination therwpy	yes maintoned
288	2020-03-14 10:26:43	3	en	2020-03-14 10:24:15	2020-03-14 10:26:43	Other		Not specified	Nongovernmental organization (NGO)		Nongovernmental organization (NGO)	India	Southeast Asia	Bachelor’s degree (e.g. BSc)	Male		18-30	3	0	3	0	4	1	5	1	4	1	5	1	5	1	6	1	Probably no impact on health equity		Probably yes, acceptable				Probably yes, more feasible
290	2020-03-14 16:04:37	3	en	2020-03-14 14:46:43	2020-03-14 16:04:37	Physician		Health providers/clinical officers	Governmental organization		Governmental organization	India	Southeast Asia	Doctoral degree (MD, PhD or equivalent)	Male		51−64	9	2	2	0	5	1	9	2	5	1	9	2	7	2	5	1	Probably reduced health equity		Yes acceptable				Yes, more feasible		1) Availability of drugs 2) Length of hospitalisation 3) Use of contraception in all women of childbearing age, during the treatment and at least 3 months thereafter 4) Choice of concommittant ART particularly TLE - TDF, AmB, Miltafosine all are nephrotoxic	1) GI, nephrotoxicity and electrolyte imbalance due to added toxicity of combined drugs 2) Pregnancy tests repeatedly 3) Use of effective contraception - oral drugs have drug drug interactions	I think L-AmB in conventional dosage (15-20 mg/kg) over short period 3-5 days, is sufficient and effective for initial cure (End of Treatment, EOT) - all patients respond (my experience in India). The problem is relapse, relapse and relapse. Invariably the patients relapse- either early in 1 month or more commonly within 6 -12 months. On an eaverage any single patient suffers up to five relapses …	Discussed above.
293	2020-03-16 07:12:48	3	en	2020-03-16 06:32:32	2020-03-16 07:12:48	Policy-maker		Policy-maker	Nongovernmental organization (NGO)		Nongovernmental organization (NGO)	India	Southeast Asia	Doctoral degree (MD, PhD or equivalent)	Male		31−50	9	2	9	2	9	2	8	2	8	2	8	2	8	2	9	2	Probably increased health equity		Probably yes, acceptable				Probably yes, more feasible		Timely training of the health care-providers, proper drug/logistics management, wage loss compensation for the patient/family and close follow-up of the patient will be important. Proper counselling of the patients/families will be very critical for everyone's success.	Timely identification of patients and their referral to the identified health facility. Lab confirmation of co-infection and start of proper treatment. Follow-up visits by the patient to complete the treatment course. Tracking of the financial incentives to keep the family motivated. Follow-up till 2 years post treatment to measure long term impact. Training of staff and drug/logistics management.	Gender difference, if any Tolerance to the treatment, age-wise Impact on other opportunistic infections Impact on Relapse/PKDL Nutritional status and prognosis to combination therapy	Timely data sharing between multiple 'research' groups need to be institutionalized.
297	2020-03-16 09:41:19	3	en	2020-03-16 09:29:17	2020-03-16 09:41:19	Representative of a national programme		National NTD officers/subnational programme managers	Nongovernmental organization (NGO)		Nongovernmental organization (NGO)	India	Southeast Asia	Master’s degree (e.g. MSc, MA)	Male		18-30	8	2	8	2	8	2	8	2	8	2	8	2	8	2	8	2	Don’t know		Don’t know				Don’t know		Don't Know.	Follow up for 1 year. Application of GIS mapping	Don't Know.	Don't Know.
299	2020-03-16 12:52:47	3	en	2020-03-16 12:29:44	2020-03-16 12:52:47	Physician		Health providers/clinical officers	Nongovernmental organization (NGO)		Nongovernmental organization (NGO)	India	Southeast Asia	Doctoral degree (MD, PhD or equivalent)	Male		51−64	9	2	8	2	8	2	8	2	7	2	8	2	8	2	8	2	Increased health equity		Yes acceptable				Probably not more feasible		Specific training for giving the therapy will be required, As cases are few, refresher trainings will be required, Additional logistics requirements for the drugs will have to be considered ADRs will be more, as more drugs are being used Supportive care may be difficult in district hospitals	All aspects of diagnosis, treatment, evaluation, reporting, patient confidentiality and privacy, coordination with the HIV AIDS program will have to be monitored for the system of any therapy (mono or combination) to work	Is the therapy able to give a comfortable and longer life Is the therapy able to reduce the infection load or cure both KA and HIV Is the therapy effective in preventing relapses	Taking care of other concurrent problems like psychological issues
300	2020-03-16 13:09:58	3	en	2020-03-16 12:40:11	2020-03-16 13:09:58	Other	Research coordinator	Researchers	Nongovernmental organization (NGO)		Nongovernmental organization (NGO)	Ethiopia	East Africa	Master’s degree (e.g. MSc, MA)	Female		31−50	8	2	9	2	8	2	8	2	7	2	8	2	8	2	9	2	Probably increased health equity		Probably yes, acceptable				Probably yes, more feasible		-Increasing patient satisfaction to implement combination therapy than Mono therapy - Most antileishmaniasis drugs are highly toxic, present resistance issues or require hospitalization, being therefore not adequate to the field - Recently improvements have been achieved by combination therapy, reducing the time and cost of treatment - collaborate public - private partnership	-To identify starting points for drug discovery for VL nowadays two approaches can be undertaken, the molecular target approach. - frequent follow up for	- comparison of serology,pathological & molecular tests for VL /HIV infected cases	none
302	2020-03-16 13:16:27	3	en	2020-03-16 12:47:15	2020-03-16 13:16:27	Care provider to a person coinfected with HIV and visceral leishmaniasis		Health providers/clinical officers	Nongovernmental organization (NGO)		Nongovernmental organization (NGO)	India	Southeast Asia	Bachelor’s degree (e.g. BSc)	Male		31−50	5	1	5	1	5	1	5	1	5	1	5	1			5	1	Probably increased health equity		Yes acceptable				Yes, more feasible		Combination therapy will be very easy to patients.	Monitoring and evaluation will be very helpful for the patient.	समय और संक्रमण का तरीका शोध का विषय हो सकते हैं।	No
303	2020-03-16 12:52:21	3	en	2020-03-16 12:48:41	2020-03-16 12:52:21	Care provider to a person coinfected with HIV and visceral leishmaniasis		Health providers/clinical officers	Nongovernmental organization (NGO)		Nongovernmental organization (NGO)	India	Southeast Asia	Master’s degree (e.g. MSc, MA)	Female		31−50	9	2	8	2	8	2	7	2	7	2	8	2	8	2	7	2	Increased health equity		Yes acceptable				Yes, more feasible		Combotherapy is shorter	Better treatment outcome with combotherapy	May be increase in CD4 count and decrease in viral load after treatment
305	2020-03-16 19:25:52	3	en	2020-03-16 12:48:52	2020-03-16 19:25:52	Other	Clinical officer	Health providers/clinical officers	Governmental organization		Governmental organization	Kenya	East Africa	Certificate or diploma	Male		31−50	8	2	7	2	9	2	9	2	9	2	8	2	7	2	5	1			Yes acceptable				Probably yes, more feasible		There should be reliable sources of supply of the anti leishmania drugs for the combination and monotherapy.
306	2020-03-16 12:58:18	3	en	2020-03-16 12:50:25	2020-03-16 12:58:18	Academic researcher		Researchers	Governmental organization		Governmental organization	Ethiopia	East Africa	Doctoral degree (MD, PhD or equivalent)	Male		51−64	7	2	7	2	8	2	8	2	7	2	7	2	7	2	8	2	Increased health equity		Yes acceptable				Yes, more feasible		No comment.	mortality reduction quality of life	Drug combination	None
311	2020-03-16 13:10:34	3	en	2020-03-16 13:00:13	2020-03-16 13:10:34	Representative of a national programme		National NTD officers/subnational programme managers	Nongovernmental organization (NGO)		Nongovernmental organization (NGO)	India	Southeast Asia	None of the above	Male		18-30	7	2	5	1	5	1	6	1	6	1	7	2	5	1	7	2	Probably increased health equity		Yes acceptable				Not feasible		If we talk about Bihar there is only a single place for the monotherapy it should be in each district or regional level atleast for feasible of patients.	Its should be regularly done by the concern staffs	There history of the patients, surveillance outcome, Proper care and treatment	No
349	2020-03-16 16:56:31	3	en	2020-03-16 16:06:29	2020-03-16 16:56:31	Care provider to a person coinfected with HIV and visceral leishmaniasis		Health providers/clinical officers	Nongovernmental organization (NGO)		Nongovernmental organization (NGO)	India	Southeast Asia	Bachelor’s degree (e.g. BSc)	Male		18-30	2	0	6	1	7	2	2	0	1	0	1	0	2	0	5	1	Increased health equity		Yes acceptable				Yes, more feasible		No of Trained & skill Staff should be increase .	On regular basis monitoring required.	collect data of several coinfected Patient.	Awareness among community on regular basic .
323	2020-03-16 13:33:01	3	en	2020-03-16 13:23:52	2020-03-16 13:33:01	Representative of a national programme		National NTD officers/subnational programme managers	Nongovernmental organization (NGO)		Nongovernmental organization (NGO)	India	Southeast Asia	None of the above	Male		31−50	5	1	1	0	1	0	1	0	6	1	3	0	9	2	1	0	Increased health equity		Don’t know				Yes, more feasible		No	Yes	No	No
324	2020-03-16 13:43:35	3	en	2020-03-16 13:29:45	2020-03-16 13:43:35	Other		Not specified	Nongovernmental organization (NGO)		Nongovernmental organization (NGO)	India	Southeast Asia	Master’s degree (e.g. MSc, MA)	Male		31−50	5	1	5	1	6	1	5	1	5	1	5	1	5	1	6	1	Probably increased health equity		Probably yes, acceptable				Probably yes, more feasible
325	2020-03-16 13:41:08	3	en	2020-03-16 13:31:43	2020-03-16 13:41:07	Physician		Health providers/clinical officers	Governmental organization		Governmental organization	Nepal	Southeast Asia	Doctoral degree (MD, PhD or equivalent)	Male		31−50	9	2	5	1	5	1	5	1	9	2	5	1	5	1	9	2	Probably no impact on health equity		Yes acceptable				Yes, more feasible		Guideline Drug. availability Trainning Reporting	No of cases Drug storage Capacity of those centre Treatment outcome Pharmacovigilance	Treatment outcome proportion among HIV Cure rate Prophylaxis ART / immune reconstitution Drug interaction Impact of VL in HIV Treatment outcome / Survival	Probably the failure of mono-therapy should guide on combination therapy
327	2020-03-16 13:43:34	3	en	2020-03-16 13:40:53	2020-03-16 13:43:34	Care provider to a person coinfected with HIV and visceral leishmaniasis		Health providers/clinical officers	Nongovernmental organization (NGO)		Nongovernmental organization (NGO)	India	Southeast Asia	Bachelor’s degree (e.g. BSc)	Male		18-30	5	1	5	1	5	1	5	1	5	1	5	1	5	1	5	1	Reduced health equity		Yes acceptable				Yes, more feasible
329	2020-03-16 14:49:52	3	en	2020-03-16 14:22:08	2020-03-16 14:49:52	Other	Partner	Nongovernmental organizations	Nongovernmental organization (NGO)		Nongovernmental organization (NGO)	India	Southeast Asia	Master’s degree (e.g. MSc, MA)	Female		31−50	9	2	8	2	5	1	8	2	8	2	8	2	7	2	9	2	Don’t know		Don’t know				Don’t know		From the patient's perspective, it is crucial to understand the time required for treatment. Patient travel to the health facility; generally with the attendant. With the combination therapy, follow up might be required. If the patient has to travel again for the follow up, there might be potential drop out.	Monitoring of patients is a crucial component
331	2020-03-16 15:04:12	3	en	2020-03-16 14:27:44	2020-03-16 15:04:12	Other		Not specified	Nongovernmental organization (NGO)		Nongovernmental organization (NGO)	India	Southeast Asia	Master’s degree (e.g. MSc, MA)	Male		31−50	5	1	1	0	8	2	5	1	7	2	6	1	5	1	5	1	Probably increased health equity		Yes acceptable				Probably yes, more feasible
332	2020-03-16 14:35:57	3	en	2020-03-16 14:28:57	2020-03-16 14:35:57	Care provider to a person coinfected with HIV and visceral leishmaniasis		Health providers/clinical officers	Nongovernmental organization (NGO)		Nongovernmental organization (NGO)	India	Southeast Asia	Bachelor’s degree (e.g. BSc)	Male		18-30	5	1	5	1	5	1	5	1	5	1	5	1	6	1	5	1	Don’t know		Don’t know				Don’t know
333	2020-03-16 14:59:31	3	en	2020-03-16 14:36:07	2020-03-16 14:59:31	Policy-maker		Policy-maker	Governmental organization		Governmental organization	India	Southeast Asia	Doctoral degree (MD, PhD or equivalent)	Male		51−64	5	1	9	2	9	2	9	2	5	1	8	2	8	2	5	1	Don’t know		Probably yes, acceptable				Probably yes, more feasible		Monotherapy is a better option which can be easily implemented. Chance of missing the dose and cost is also a factor	Blood biochemistry CD4 levels Knowledge and skill of the person giving treatment ADR reporting	Resistance
334	2020-03-16 15:03:22	3	en	2020-03-16 14:39:36	2020-03-16 15:03:22	Other		Not specified	Nongovernmental organization (NGO)		Nongovernmental organization (NGO)	India	Southeast Asia	Master’s degree (e.g. MSc, MA)	Male		31−50	5	1	5	1	6	1	6	1	5	1	9	2	5	1	3	0	Increased health equity		Probably yes, acceptable				Yes, more feasible
335	2020-03-16 15:03:42	3	en	2020-03-16 14:42:44	2020-03-16 15:03:42	Other		Not specified	Nongovernmental organization (NGO)		Nongovernmental organization (NGO)	India	Southeast Asia	Master’s degree (e.g. MSc, MA)	Male		31−50	7	2	1	0	6	1	5	1	6	1	6	1	6	1	5	1	Probably increased health equity		Yes acceptable				Yes, more feasible
338	2020-03-16 14:58:43	3	en	2020-03-16 14:55:58	2020-03-16 14:58:43	Care provider to a person coinfected with HIV and visceral leishmaniasis		Health providers/clinical officers	Nongovernmental organization (NGO)		Nongovernmental organization (NGO)	India	Southeast Asia	Master’s degree (e.g. MSc, MA)	Male		18-30	1	0	1	0	1	0	1	0	5	1	1	0	1	0	5	1	Don’t know		Don’t know				Don’t know
340	2020-03-16 15:35:34	3	en	2020-03-16 15:25:55	2020-03-16 15:35:34	Care provider to a person coinfected with HIV and visceral leishmaniasis		Health providers/clinical officers	Nongovernmental organization (NGO)		Nongovernmental organization (NGO)	India	Southeast Asia	Bachelor’s degree (e.g. BSc)	Male		31−50	3	0	2	0	1	0	3	0	4	1	2	0	2	0	2	0	Probably increased health equity		Probably yes, acceptable				Yes, more feasible
341	2020-03-16 16:09:36	3	en	2020-03-16 15:35:48	2020-03-16 16:09:36	Other		Not specified	International intergovernmental organization		International intergovernmental organization	Sudan	East Africa	Doctoral degree (MD, PhD or equivalent)	Male		31−50	9	2	5	1	7	2	6	1	5	1	7	2	5	1	6	1	Probably increased health equity		Yes acceptable				Yes, more feasible		Flow charts of treatment algorithm, Counselling for treatment adherence in Health facility, provision of mosquito nets and repellents, tie up with WFP and UNICEF for diet supplements during the treatment period	standardised M&E tools for east Africa and Asia, case definitions and monitoring of follow up events with regular interval to tie up with specific day to avoid non-compliant	PKDL and con infection, frequency/ PR of VL in HIV and vice versa, Asia and Africa difference in spread and transmission dynamics of co-infections
343	2020-03-16 16:27:02	3	en	2020-03-16 15:40:00	2020-03-16 16:27:02	Other	Medical Lab Scientist	Researchers	Governmental organization		Governmental organization	Uganda	East Africa	Bachelor’s degree (e.g. BSc)	Male		31−50	9	2	9	2	9	2	9	2	9	2	9	2	9	2	9	2	Probably increased health equity		Yes acceptable				Yes, more feasible				-oral treatment -short course of treatment -efficacious	- laboratory monitoring
344	2020-03-16 15:56:25	3	en	2020-03-16 15:44:19	2020-03-16 15:56:25	Other	MSF Medical country Coordinator	Nongovernmental organizations	Nongovernmental organization (NGO)		Nongovernmental organization (NGO)	Ethiopia	East Africa	Doctoral degree (MD, PhD or equivalent)	Female		31−50	7	2	7	2	8	2	8	2	7	2	8	2	6	1	8	2	Increased health equity		Probably yes, acceptable				Probably not more feasible		both require hospitalization and skilled staff combination therapy might reduce hospitalization time	relapse rates and cure rates vary greatly	reduce mortality reduce severe side effects increase cure rates reduce relapse rates
346	2020-03-16 15:55:40	3	en	2020-03-16 15:50:40	2020-03-16 15:55:40	Other	program officer	Nongovernmental organizations	Nongovernmental organization (NGO)		Nongovernmental organization (NGO)	India	Southeast Asia	Bachelor’s degree (e.g. BSc)	Male		51−64	5	1	5	1	4	1	6	1	5	1	5	1	5	1	4	1	Don’t know		Don’t know				Don’t know
348	2020-03-16 16:56:11	3	en	2020-03-16 16:03:30	2020-03-16 16:56:11	Nurse		Health providers/clinical officers	Nongovernmental organization (NGO)		Nongovernmental organization (NGO)	India	Southeast Asia	Master’s degree (e.g. MSc, MA)	Male		18-30	2	0	5	1	7	2	1	0	1	0	1	0	2	0	5	1	Increased health equity		Yes acceptable				Yes, more feasible		Number of Trained and skilled staff should be increased .	on regular basis monitoring requires	Collect data from several Coinfected patient	Awareness among communities on regular basis
350	2020-03-16 16:56:12	3	en	2020-03-16 16:07:08	2020-03-16 16:56:11	Care provider to a person coinfected with HIV and visceral leishmaniasis		Health providers/clinical officers	Nongovernmental organization (NGO)		Nongovernmental organization (NGO)	India	Southeast Asia	Bachelor’s degree (e.g. BSc)	Male		31−50	2	0	5	1	8	2	1	0	1	0	1	0	2	0	6	1	Increased health equity		Yes acceptable				Yes, more feasible		Number of trained and skilled staff should be increased.	On Regular basis monitoring required.	Collect data of several co-infected patient.	Awareness among community on regular basis.
353	2020-03-16 17:14:27	3	en	2020-03-16 16:54:31	2020-03-16 17:14:27	Physician		Health providers/clinical officers	Nongovernmental organization (NGO)		Nongovernmental organization (NGO)	India	Southeast Asia	Bachelor’s degree (e.g. BSc)	Male		18-30	2	0	6	1	7	2	2	0	1	0	1	0	2	0	5	1	Increased health equity		Yes acceptable						on regular basis	on regular basis monitoring required	collect data of several coinfected potient	Awareness among community on regular basic
355	2020-03-16 17:39:34	3	en	2020-03-16 17:13:48	2020-03-16 17:39:34	Care provider to a person coinfected with HIV and visceral leishmaniasis		Health providers/clinical officers	Nongovernmental organization (NGO)		Nongovernmental organization (NGO)	Ethiopia	East Africa	Doctoral degree (MD, PhD or equivalent)	Male		31−50	9	2	7	2	5	1	5	1	6	1	7	2	5	1	7	2	Increased health equity		Yes acceptable				Probably yes, more feasible		Regular availability of miltefosine and /or AmBisome in the country regularly. Training of health care providers on administration of miltefosine combination therapy and the necessary follow up measures.	Treatment outcomes, adverse and serious adverse events, relapse free survival,	Better secondary prophylactic drug than pentamidine. Role of second line ART in delaying relapse of VL.	Psychosocial care is important as frequent VL relapse in HIV infected patients can have significant impact.
357	2020-03-16 18:32:10	3	en	2020-03-16 17:57:06	2020-03-16 18:32:10	Other	Researcher	Researchers	Governmental organization		Governmental organization	Kenya	East Africa	Master’s degree (e.g. MSc, MA)	Female		51−64	8	2	8	2	9	2	9	2	8	2	9	2	8	2	7	2	Increased health equity		Yes acceptable				Varies; explain:	It depends as to whether the staff in the districts have been trained and provided with guidelines on treating VL/HIV co-infection	Availability of the medicine. Example Liposomal amphotericin B is very expensive and rarely available in Government hospitals	1. Availability of Medicine to the hospitals that require it without stock outs 2. Implementation of treatment as per the guidelines 3. Complications or side effects reported 4. Cure rate at 6 months follow up	Follow up studies to confirm patients do not relapse. After how long should patients with HIV/VL co-infection be declared cured of VL?	You need to mention that treatment of HIV must continue
358	2020-03-16 18:35:25	3	en	2020-03-16 18:12:57	2020-03-16 18:35:25	Academic researcher		Researchers	Governmental organization		Governmental organization	Ethiopia	East Africa	Doctoral degree (MD, PhD or equivalent)	Male		51−64	9	2	9	2	7	2	9	2	7	2	7	2	7	2	6	1	Increased health equity		Yes acceptable				Probably not more feasible		"= Availability of miltefosine and AmBisome is critical as well as training of health workers. = ART should be instituted. = Patients should be treated at no cost or minimal cost. = Psycho-social support is a very crucial element of the treatment, and patients can be expected to stay in the hospital for nearly 60 days in most cases. "	"= Follow-up to monitor recurrence and to plan re-treatment, most probably an aggressive treatment. = Planning for secondary prophylaxis could be necessary. = It is likely that monotherapy will not be the optimum intervention; = Health commodity stock checks must be made"	There is no ideal treatment for this condition. All treatment approaches to date do not give lasting solution. Novel approaches are needed. Treatments that do not depend on immune status, that have potent anti-leishmanial effect, and novel approaches to circumvent immune suppression are needed.	Early intervention by ART and primary prophylaxis could be considered to prevent development of VL in infected persons. But this requires a very specific test (predictive test).
360	2020-03-16 19:44:33	3	en	2020-03-16 19:10:55	2020-03-16 19:44:32	Care provider to a person coinfected with HIV and visceral leishmaniasis		Health providers/clinical officers	Governmental organization		Governmental organization	Sudan	East Africa	Bachelor’s degree (e.g. BSc)	Male		31−50	5	1			6	1											Probably reduced health equity		Yes acceptable				Probably yes, more feasible		Observing the side effects of both and probability of maintening measures of treatment as well.	Follow up of patients at all aspects.	The priorities would be on the side effects of both treatment as it all have their own toxicity	Monitoring of vital load and Hb of the patient is of Paramount.
361	2020-03-16 19:32:42	3	en	2020-03-16 19:18:38	2020-03-16 19:32:42	Other	NGO	Nongovernmental organizations	Nongovernmental organization (NGO)		Nongovernmental organization (NGO)	India	Southeast Asia	Bachelor’s degree (e.g. BSc)	Male		31−50	5	1	5	1	5	1	5	1	5	1	9	2	5	1	5	1	Probably increased health equity		Yes acceptable				Probably not more feasible		Facility requirement in District hospital	Regularly	Yes,very seriously	Very. Important
364	2020-03-17 03:53:43	3	en	2020-03-17 03:31:20	2020-03-17 03:53:43	Other	Public health specialist	National NTD officers/subnational programme managers	Nongovernmental organization (NGO)		Nongovernmental organization (NGO)	Bangladesh	Southeast Asia	Master’s degree (e.g. MSc, MA)	Female		51−64	5	1	5	1	5	1	5	1	5	1	5	1	5	1	5	1	Increased health equity		Probably yes, acceptable				Probably yes, more feasible
365	2020-03-17 04:11:59	3	en	2020-03-17 03:52:23	2020-03-17 04:11:59	Representative of a national programme		National NTD officers/subnational programme managers	Governmental organization		Governmental organization	Bangladesh	Southeast Asia	Master’s degree (e.g. MSc, MA)	Male		31−50	8	2	8	2	7	2	8	2	8	2	7	2	8	2	8	2	Increased health equity		Yes acceptable				Yes, more feasible		Trained personnel required	Follow up the patient during and after treatment upto 1 year.	Drug resistance monitoring among coinfected person
369	2020-03-17 05:12:11	3	en	2020-03-17 05:03:18	2020-03-17 05:12:11	Representative of a national programme		National NTD officers/subnational programme managers	Governmental organization		Governmental organization	India	Southeast Asia	Doctoral degree (MD, PhD or equivalent)	Male		31−50	5	1	6	1	4	1	6	1	3	0	4	1	6	1	5	1	Probably reduced health equity		Probably yes, acceptable				Probably yes, more feasible			1) adherence to tratment 2) complication due to coinfection and therapy 3) outcome of therapy 4) stigma level 5) quality of life etc	the research priority is the output of the therapy , quality of life, adherence to treatment,
372	2020-03-17 06:05:09	3	en	2020-03-17 05:48:13	2020-03-17 06:05:09	Other	Supportive Partner	Nongovernmental organizations	Nongovernmental organization (NGO)		Nongovernmental organization (NGO)	India	Southeast Asia	Master’s degree (e.g. MSc, MA)	Male		31−50	5	1	5	1	5	1	5	1	5	1	5	1	5	1	5	1	Increased health equity		Yes acceptable				Yes, more feasible		Need to take complete treatment within time period	Need more attention during treatment and 1 year follow-up	Need to do research on living conditions and HIV and VL coinfected patient after treatment
373	2020-03-17 06:29:05	3	en	2020-03-17 05:48:32	2020-03-17 06:29:05	Care provider to a person coinfected with HIV and visceral leishmaniasis		Health providers/clinical officers	Nongovernmental organization (NGO)		Nongovernmental organization (NGO)	India	Southeast Asia	Master’s degree (e.g. MSc, MA)	Male		31−50	9	2	5	1	9	2	9	2	5	1	9	2	9	2	9	2	Reduced health equity		Probably yes, acceptable				Probably not more feasible				RMRI Patna	No
374	2020-03-17 06:27:28	3	en	2020-03-17 06:14:01	2020-03-17 06:27:28	Representative of a national programme		National NTD officers/subnational programme managers	Governmental organization		Governmental organization	India	Southeast Asia	Doctoral degree (MD, PhD or equivalent)	Male		51−64	7	2	7	2	8	2			7	2	7	2	8	2	8	2	Increased health equity		Yes acceptable				Yes, more feasible		1. Testing for both HIV and VL in high endemic areas 2. Making the patient fully aware of the co-infection and importance of treatment protocols including likely side effects 3. Provision of inpatient facility in case of any severe side effect ensuring that the treatment continues	1. Compliance to the treatment to be carried out both by HIV and VL programmes 2. Monitoring of clinical improvements as well as any ADR. 3. Setting up mechanisms to ensure that no discrimination or social stigma is generated during the treatments 4. Follow up to see if PKDL develops in these coinfected persons	1. The best drug combinations and durtaion 2. Duration of the treatment - looking at parasite clearance - sample may require bone aspirate to confirm this. 3. Long term follow up to see if PKDL develops - if yes what s the treatment	As the number of cases are less- good follow up and trust building of patients is required which would require counselling for which necessary inputs to be provided.
376	2020-03-17 06:28:22	3	en	2020-03-17 06:18:55	2020-03-17 06:28:22	Representative of a national programme		National NTD officers/subnational programme managers	Nongovernmental organization (NGO)		Nongovernmental organization (NGO)	India	Southeast Asia	Master’s degree (e.g. MSc, MA)	Male		31−50	9	2	9	2	9	2	8	2	5	1	5	1	8	2	8	2	Don’t know		Don’t know				Don’t know
377	2020-03-17 07:16:28	3	en	2020-03-17 06:30:33	2020-03-17 07:16:28	Academic researcher		Researchers	Academic institution		Academic institution	India	Southeast Asia	Master’s degree (e.g. MSc, MA)	Male		51−64	7	2	7	2	8	2	8	2	7	2	8	2	8	2	8	2	Probably increased health equity		Yes acceptable				Probably not more feasible		When Co-administration amphotericin B and oral miltefosine shows better outcome, it may be continued, subject to keeping in mind the contraindication. Hence before initiating the combination treatment, proper screening of the patient to be done. Also it need to be ensured that proper skilled staff and logistic requirements, among others are available.	Continuation of the treatment along with strict compliance from the patient side is very important. Hence before starting the treatment and during the course of treatment regular counselling is very much required, particularly regarding certain other non-relevant health issues which the patient may relate with the course of treatment and may on his/her own discontinue the treatment in midway. Als…	More Research in the areas of social determinants of visceral leishmaniasis, coinfected with HIV need to be done to understand the acceptability and compliance from the patients point of view with their Knowledge, Attitude and Practices regarding the course of treatment. Also research in the area of supply chain management need to be done to generate evidence which may help policy makers to make …
378	2020-03-17 06:53:09	3	en	2020-03-17 06:43:31	2020-03-17 06:53:09	Care provider to a person coinfected with HIV and visceral leishmaniasis		Health providers/clinical officers	Nongovernmental organization (NGO)		Nongovernmental organization (NGO)	India	Southeast Asia	Bachelor’s degree (e.g. BSc)	Female		31−50	5	1	6	1	7	2	5	1	5	1	6	1	7	2	5	1	Reduced health equity		Probably yes, acceptable				Probably not more feasible		Ok	Ok	Ok	The importance of treatment in more require when a pattient is suffer for HIV and VL
379	2020-03-17 07:23:19	3	en	2020-03-17 06:56:24	2020-03-17 07:23:19	Academic researcher		Researchers	Other	Research institution	Academic institution	Kenya	East Africa	Doctoral degree (MD, PhD or equivalent)	Male		51−64	5	1	5	1	7	2	9	2	8	2	8	2	9	2	8	2	Increased health equity		Yes acceptable				Probably not more feasible		1. the personnel availlable and capable if mixing and administering amphotericin in the right way.	1, Is the laboratory well equiped to asses the adverse effects of the drugs	Mainly that treatment that will reduce relapses over and above increasing cure rate. Which regime of ARVs is best to combine with anti-leish drugs.
380	2020-03-17 07:27:55	3	en	2020-03-17 06:56:33	2020-03-17 07:27:55	Other	District VBD Consultant	National NTD officers/subnational programme managers	Governmental organization		Governmental organization	India	Southeast Asia	Doctoral degree (MD, PhD or equivalent)	Male		18-30	1	0	1	0	1	0	9	2	5	1	3	0	5	1	1	0	Probably increased health equity		Other	Acceptable	Acceptable but the treatment schedule is very long so that patient patient must be treated in the Kala-azar HIV sentinel site		Varies; explain:	Separate treatment centre or ward may be kept for the special cases of neglected tropical disease with proper care in the district Hospital or in NBMCH like HIV-VL cases,relapse cases, reinfection cases	mono therapy or Combination therapy may be implemented as per the final cure rate of the specific medicines	The field level staffs for Kala-azar specific may be recruited like KTS	The research may be done for the specific therapy which may be shortest for the treatment of co infected patient	confidentiality about the HIV may be maintained and these case may be treated as special case in the health system with extensive care and treatment facility must be separate like separate ward or separate cabin may be provided
381	2020-03-17 07:16:25	3	en	2020-03-17 07:10:12	2020-03-17 07:16:25	Other	Block Coordinator	National NTD officers/subnational programme managers	Nongovernmental organization (NGO)		Nongovernmental organization (NGO)	India	Southeast Asia	Bachelor’s degree (e.g. BSc)	Male		31−50	6	1	6	1	6	1	6	1	6	1	6	1	6	1	6	1	Don’t know		Probably not acceptable				Don’t know
382	2020-03-17 07:22:30	3	en	2020-03-17 07:17:11	2020-03-17 07:22:30	Other	Supportive Partner	Nongovernmental organizations	Nongovernmental organization (NGO)		Nongovernmental organization (NGO)	India	Southeast Asia	Master’s degree (e.g. MSc, MA)	Male		31−50	5	1	5	1	5	1	5	1	5	1	5	1	5	1	5	1	Increased health equity		Yes acceptable				Yes, more feasible		Need special attention during theapy	Need close monitoring during and after treatment	Need post treatment research
383	2020-03-17 08:13:02	3	en	2020-03-17 07:26:16	2020-03-17 08:13:02	Physician		Health providers/clinical officers	Governmental organization		Governmental organization	Ethiopia	East Africa	Doctoral degree (MD, PhD or equivalent)	Female		31−50	9	2	9	2	9	2	9	2	9	2	9	2	9	2	9	2	Increased health equity		Yes acceptable				Yes, more feasible		Both Ambisome and miltesosine are safe drugs are which can be used in any health centers,		to look for, safe and effective drugs with shorted duration.	This particular patient population needs a comprehensive treatment and follow up for both HIV and VL.
384	2020-03-17 07:50:15	3	en	2020-03-17 07:34:01	2020-03-17 07:50:14	Representative of a national programme		National NTD officers/subnational programme managers	Governmental organization		Governmental organization	Ethiopia	East Africa	Master’s degree (e.g. MSc, MA)	Male		31−50	9	2	8	2	8	2	9	2	7	2	8	2	8	2	9	2	Probably increased health equity		Yes acceptable				Probably not more feasible		health care provider training( capacity building for physicians)	Patient progress follow up mechanism	cohort study to compare the effectiveness of different treatment options
386	2020-03-17 08:06:48	3	en	2020-03-17 08:00:44	2020-03-17 08:06:48	Representative of a national programme		National NTD officers/subnational programme managers	Nongovernmental organization (NGO)		Nongovernmental organization (NGO)	South Sudan	East Africa	Doctoral degree (MD, PhD or equivalent)	Male		31−50	8	2	8	2	9	2	3	0	5	1	5	1	6	1	8	2	Reduced health equity		Varies; explain (under comments section):			n/a	Probably not more feasible		n/a	n/a	n/a	n/a
389	2020-03-17 10:40:44	3	en	2020-03-17 09:54:44	2020-03-17 10:40:44	Other	Bc VL	National NTD officers/subnational programme managers	Nongovernmental organization (NGO)		Nongovernmental organization (NGO)	India	Southeast Asia	Bachelor’s degree (e.g. BSc)	Male		18-30	1	0	1	0	1	0	1	0	1	0	1	0	1	0	1	0	Reduced health equity		Probably yes, acceptable				Yes, more feasible
390	2020-03-17 11:11:42	3	en	2020-03-17 11:08:01	2020-03-17 11:11:42	Representative of a national programme		National NTD officers/subnational programme managers	Nongovernmental organization (NGO)		Nongovernmental organization (NGO)	India	Southeast Asia	Master’s degree (e.g. MSc, MA)	Male		31−50	5	1	4	1	5	1	4	1	4	1	6	1	4	1	5	1	Don’t know		Don’t know				Don’t know
392	2020-03-17 12:26:39	3	en	2020-03-17 12:12:59	2020-03-17 12:26:39	Other	Technical Officer NTDs	National NTD officers/subnational programme managers	International intergovernmental organization		International intergovernmental organization	Myanmar	Southeast Asia	Master’s degree (e.g. MSc, MA)	Male		31−50	9	2	9	2	8	2	9	2	9	2	9	2	9	2	9	2	Increased health equity		Probably yes, acceptable				Probably yes, more feasible		patients and health care facilities interface is critically important. Awareness among risk population is vital.	Should have locally adapted M&E framework at implementing level with approved core indictors. Should follow the framework also.	Possibility of alternative reservoir apart from human.
393	2020-03-17 13:35:09	3	en	2020-03-17 12:33:40	2020-03-17 13:35:08	Other	Public health professional	National NTD officers/subnational programme managers	Nongovernmental organization (NGO)		Nongovernmental organization (NGO)	India	Southeast Asia	Master’s degree (e.g. MSc, MA)	Male		31−50	7	2	7	2	7	2	6	1	7	2	7	2	7	2	8	2	Probably no impact on health equity		Probably yes, acceptable				Probably yes, more feasible		Patient's history about their health, e.g.- in case of women patient her pregnancy status, past history of other infection (HIV, tuberculosis, etc)	During treatment any type of ADR or patient's health status just after treatment completion etc.	1. What are the health status of co-infected patient during treatment 2. What are the health status of co-infected patient after some days of treatment 3. Follow-up of patient after a specific time duration will provide some critical inputs and learnings	NA
394	2020-03-17 14:20:22	3	en	2020-03-17 13:01:23	2020-03-17 14:20:22	Physician		Health providers/clinical officers	Academic institution		Academic institution	India	Southeast Asia	Doctoral degree (MD, PhD or equivalent)	Female		>64	5	1	4	1	5	1	6	1	6	1	4	1	7	2	5	1	Don’t know		Yes acceptable				Probably yes, more feasible		1. Special precautions to be taken while administration of Liposomal Amphoterecin. 2. In case of female patients of child bearing age before giving Miltefosin - rule out pregnancy / implement contraception	When after completion of treatment for Leishmania -1. the patient becomes symptom free eg.afebrile,improvement of appetite,shows weight gain & improvement in complications attributed to Leishmania 2. Becomes parasite free ie. Leishmania	1. Nutritional status of the patient 2.Attitude of the patients regarding compliance of treatment of both Leishmania & HIV 3.Regular blood investigations showing improvement
395	2020-03-17 13:21:09	3	en	2020-03-17 13:10:51	2020-03-17 13:21:09	Other	Regulatory	National ministry of health staff	Governmental organization		Governmental organization	Ethiopia	East Africa	Master’s degree (e.g. MSc, MA)	Female		31−50	9	2	9	2	9	2	9	2	9	2	9	2	9	2	6	1	Don’t know		Yes acceptable				Probably yes, more feasible		affordability and convenience of treatment for both patients and the healthcare system		Detecting common ADRs and how to monitor patients for ADRs since they are taking multiple medications
398	2020-03-17 14:27:04	3	en	2020-03-17 13:55:00	2020-03-17 14:27:04	Other	Block co-ordinator CARE INDIA	National NTD officers/subnational programme managers	Nongovernmental organization (NGO)		Nongovernmental organization (NGO)	India	Southeast Asia	Bachelor’s degree (e.g. BSc)	Male		18-30	5	1	5	1	5	1	5	1	5	1	5	1	5	1	3	0	Increased health equity		Yes acceptable				Probably yes, more feasible		Monotherapy	Should be clinical followup after treatment by doctor either patient house or community health center/treatment center.	Why Some patients Death under 1-6 month time period after treatment?
401	2020-03-17 16:47:08	3	en	2020-03-17 16:11:18	2020-03-17 16:47:08	Care provider to a person coinfected with HIV and visceral leishmaniasis		Health providers/clinical officers	International intergovernmental organization		International intergovernmental organization	India	Southeast Asia	Master’s degree (e.g. MSc, MA)	Female		31−50	5	1	5	1	5	1	5	1	1	0	5	1	5	1	6	1	Probably reduced health equity		Probably yes, acceptable				Probably yes, more feasible		Combination therapy: Co-administration of Monotherapy: Infusion of liposomal amphotericin B only (40 mg/kg body weight total dose:	The specific Monitoring and evaluation considerations for treatment of relevance to either combination therapy or monotherapy. But it is significantly less in combination therapy.	Visceral leishmaniasis in persons coinfection with HIV and Leishmania.total dose of 40 mg /kg bodyweight of liposomal aphotericin B is the first line treatment for HIV/KA HIV-infected patients . 3-5 mg/Kg daily or intermittently for 10 dose on days 1-5,10,17,24,31and 38.	Yes, I have think is important for the treatment of Visceral Leishmanisis in HIV -Leishmania connected person that has mentioned.
404	2020-03-17 19:00:38	3	en	2020-03-17 18:26:38	2020-03-17 19:00:38	Physician		Health providers/clinical officers	Governmental organization		Governmental organization	India	Southeast Asia	Bachelor’s degree (e.g. BSc)	Male		31−50	8	2	8	2	8	2	8	2	8	2	8	2	8	2	8	2	Increased health equity		Yes acceptable				Yes, more feasible		Combination Therapy is more effective and helpful to reduce the parasitic load as well as reduces the relapse rate.	During the time of infusion of Liposomal Amphotericin-B there is chances of severe rigor and backache with in first hour,therefore close supervision will require that time.	To identify other infection like Tuberculosis in HIV and Leishmania co-infection cases.	Provided special nutritional diet during the the time of treatment.
405	2020-03-17 19:02:27	3	en	2020-03-17 18:43:34	2020-03-17 19:02:27	Other	Non governmental organization	Nongovernmental organizations	Nongovernmental organization (NGO)		Nongovernmental organization (NGO)	India	Southeast Asia	Master’s degree (e.g. MSc, MA)	Male		31−50	9	2	8	2	8	2	8	2	6	1	7	2	5	1	4	1	Probably reduced health equity		Probably not acceptable				Probably not more feasible		Combination therapy In combination therapy drug availability could be an implementation issue	Specific monitoring and evaluation consideration would be during drug infusion looking for the ADR's.

## Sheet: Interviews_outcome val_NP
Outcome	Importance	Reason (code)	Central concepts	Quotes
Mortality	Critical/very important/one of the 3 most important	Co-infection increases risk of disease progression		SKI01: "very important factor [...], the primary objective would be to prevent mortality, and this is also with co-infected patients, since the coinfected patients are at a higher risk of faster disease progression of HIV."
		Can be prevented so no one should die		SKI02: "This is very important or I will say critical, because any life lost because of VL, it can be prevented...No one should die because of VL."
		Mortality decreases with combination therapy and reduced parasite load		SKE04: "Sure, this outcome is very important... Mortality decreased for those who are treated by the combination therapy... Decrease their parasite load can just, are less likely to have mortality or bad outcome."
		Life of every person is important		SKI09: "It is definitely important because the life of every person is important."
		Important for any disease/program		SKB03: "I mean for any program, mortality has always been critical indicator."
		One of the two problems in HIV-VL (with relapse)		SKI08: "I always look for relapse, relapse, relapse, and mortality, most important" SKI08: "[Relapse and mortality] are the two problems in HIV-VL". SKI08: "Relapse, morbidity, and ultimately death. "
		Very important but also depends on patient condition		SKI05: "Decreasing mortality is very important. It depends on the condition of the patient. " SKI05: "But, if the patient comes in a very bad state, that is the hemoglobin is low, patient has TB along with HIV, then, if there is survival, then the relapse rate is very high and the patient may not live a very proper life even if we did cure for a short period of time. If the patient is very critic…
		Think about it early on if patient is very critical		SKI05: "If the patient is very critical, criticality also depends on some of the clinical parameters such as the CD4 count, electrolyte imbalance, hemoglobin. Then, even if you treat the patient, the relapse rate can be so high that you have to think about mortality at that point in time."
		VL fastens progression of HIV => fastens mortality		SKE06: "VL can fasten the progress of HIV disease, so it can fasten the mortality of those HIV patients, so VL treatment are very important and decreasing morality rate for those patients, so it is a very important outcome"
		More important than in non-coninfected (because immunocompromised, coinfections, anemia..)		SKI07: "Of course it is critical. I would be extremely surprised if you did find anyone who responded to this question saying no, it is not important. The amount of effort required to reduce mortality in these HIV/VL patients is still higher than in the non-coinfected patients. It is for that reason that there needs to be much stronger focus on those patients in national programs and why better t…
Clinical cure at treatment completion	Critical/very important/one of the 3 most important	Social and economic productivity		SKI09: "It is very important from patient perspective, because ultimately that person has to lead a socially and economically productive life."
		Patient will be free of disease symptoms		SKI05: "Of course! These (fever, loss of appetite) are mostly symptoms of kala azar. But since you are talking about HIV/VL, so as VL gets treated, these are very very important symptoms (decrease fever and patient will feel better). These are very very important symptoms. " SKI05: "As for the symptoms, that is very very important"
				SKE06: "Clinical cure or initial cure is very important" SKE06: "their appetite becomes boosted and they gain weight and can eat local food, so their general wellbeing becomes very nice after symptoms disappear. It is a remarkable outcome for HIV patients infected with VL. After VL treatment, the symptoms of VL will remarkably decrease and it is a nice outcome"
	Important	From the patient perspective because it would mean no more side effects		SKI02: "...Important. Because if the patient after treatment completion feels better, then, it’s, like other things, the follow-up, all these things can be done with lot of ease. Otherwise, if there are like symptoms are not [cured] even after completion of the treatment, then people will not have faith in the drugs. Because what they expect is that once the treatment is completed they should fee…
		- Represents a preliminary outcome - Improvement helps physicians evaluate the progress		SKB03: "Yeah this is also important, I mean from the perspective of physicians, and also for the patients. But this is not as critical as mortality." SKB03: "I mean we may see some signs and symptoms still persists but there should be some improvement so that physicians can evaluate the progress." Dr Sabera: "Just after completion of the treatment it will be the preliminary outcome and the final …
		Misunderstanding of the disease progression in co-infected		SKI07: "We do not really understand how this disease evolves well to the recovery phase in co-infected patients "
	Less important	- Immunosuppression due to other opportunistic infections/co-morbidities - Cumulative response to therapies takes time		SKI01: "We have seen at least 3 or 4 cases where the patients had in addition to VL, they had other conditions. These patients are very profoundly immunosuppressed. Patient might continue to be febrile, because it might take some time before the cumulative response is there."
		Always complete		SKI08: "The initial cure is always 100%, is always complete. Initial cure is definitely complete." SKI08: "The main problem of treating HIV-VL is that the initial cure is 100% with any therapy, you give miltefosine only, you give paromomycin only, or liposomal ampho b, conventional ampho b, the initial will be the same, 100% cure rate." SKI08: "There is no importance of clinical cure, no importan…
Clinical cure at 6 months	Critical/very important/one of the 3 most important	Very critical (no reason)		SKI02: "I think 6 months outcome that is more critical..."
		Patients are immunocompromised and can easily relapse		SKE06: "So, both are very important especially for those HIV patients, they are immunocompromise and can easily relapse, so evaluation of cure at 6 months of treatment is also very equally important"
		Becomes harder to achieve after multiple relapses		SKE06: "if the patients have recurrent relapse especially multiple relapses, more than 5 times, it is be very difficult to completely eradicate from the spine or bone marrow or liver, so there is some remaining parasite in that organ despite they are clinical cured. So, if there are multiple relapses, it is not easy to completely eradicate, but clinically they are cured with remarkably decreased …
	Important	Immune reconstitution after 6 months positively impacts other co-infections		SKI01: "The patient is most likely going to have an immune reconstitution following appropriate antiretroviral therapy for 24 weeks, that if there are other co-infections, that will be taken care of, like TB etc, and definitely the VL also will be taken care of."
		Social productivity and ensuring continuity of activity		SKI09: "It is important because it will help again in leading a socially productive life." Do you feel that one is more important than the other from your perspective? SKI09: "There is continuation. When there is resolution of symptoms, if any person starts his activity, may not be employment, his own activities, household activities, then for continuation of those activities, he will have to be …
		Need for monitoring/follow up and is a final outcome/an outcome to evaluate effectiveness of drug		SKB03: "I mean, all of the signs and symptoms may not go away but if the patient is cured, all the signs and symptoms should go away, so I think this is important to see how the patient is doing after 6 months." Dr Sabera: "Just after completion of the treatment it will be the preliminary outcome and the final outcome will be after 6 months."
		But but needs to be considered in the wider advanced stage of HIV disease		SKI07: "I would argue that six months symptomatic assessment is important, but it needs to be considered in the wider advanced stage of HIV disease, which is essentially what these patients have. Antigen-based in a non-invasive way through a blood test or through a skin test, rather than invasive biopsy I think it is interesting to have this information. But what does it tell you about host respo…
		very very important		SI05: "As for the symptoms, that is very very important."
	Less important	Patients will relapse (this does not reflect the value)		SKI08: "6 months, that is the same. After end of treatment or after 6 months, there is no importance because if you stop there, it xxx relapse. After 6 months, after one year, xxx relapse."
	Varies	According to the context (feasibility aspect)		SKI05: "If the patient is coming in a very specialized hospital, then you can repeat all these things. But, in many places in India, it is not always possible to do bone marrow and splenic aspiration again at 6 months. So, importance varies according to the set-up. As for the symptoms, that is very very important."
Relapse	Critical/very important/one of the 3 most important	Patient: Because it would mean no more suffering Program: Because it would mean decrease risk of spreading to other individuals Physician: No relapse = drug working		SKI02: "Okay, it’s very critical, I think it’s both for the patient, for the physician, and for the program, I think all the aspects it’s important. Because if the person is infected, like if relapse is there, then there is a suffering and are more chances of adverse outcomes. That’s one thing. For the treatment part, physicians, because as the patient suffers more and more episodes, chances are …
		Decrease risk of spreading to other individuals		SKI05: "because the relapse bad for the patients and for the society as well, because they are spreading, they are the highest killers"
		Relapse decreases due to decreased parasite load with combination therapy		SKB03: "If some drug causes more relapse, or I mean this is important. And if the patient develops relapse, then again he has to go through with all these procedures and in sufferings."
		Common regardless of clinical cure at end of treatment (main issue, with mortality)		SKI08: "Relapse is the main feature of HIV-VL. Relapse. Relapse. Relapse. This is the main feature. SKI08: "relapse is the main problem" SKI08: "The main problem of treating HIV-VL is that the initial cure is 100% with any therapy, you give miltefosine only, you give paromomycin only, or liposomal ampho b, conventional ampho b, the initial will be the same, 100% cure rate. But in the long term, i…
		Leads to mortality		SKI08: "And relapse, relapse, relapse, is the main problem. Relapse, morbidity, and ultimately death."
		Biggest challenge		SKI05: "the problem with HIV/VL patients is the relapse, this is the biggest challenge." SKI05: "Relapse has to go down… relapse is very important"
		High load of antibodies in the reticuloendothelial system		SKI05: "Because of the high load of antibodies in the reticuloendothelial system, the relapse rate is very high…."
		Rate in HIV/VL patients is much more than in VL patients		SKI05: "So, whatever arm of treatment we use, the relapse rate has to be decreased, because the relapse rate in HIV/VL patients is much more than a common VL patient"
	Important	Very common; repeated relapse cases		SKE06: "So, relapse is also one of the important outcomes for those kinds of patients like HIV, especially for those treated 2-3 times, we anticipate that they will come in the coming few months, even here we had 17 up to 35 times relapse cases for one patient"
		Patient level: doubts about treatment effectiveness and depression; Community level: risk of disease transmission; Health provider level: high importance of and need for training in psychosocial support/counselling due to the double psychological burden of HIV and VL		SKI09: "When the person comes back, he may have the potential of transmission of the disease at the community level... it is psychologically very depressing for them. It raises questions in their mind: why are we taking treatment? It raises a question in their minds that this treatment is not effective... Overall, thinking like that, hopeless case, nothing will happen to this patient, and they ha…
		Impacts patients (patient has to go again through the whole process (procedures and sufferings)		SKB03: "If some drug causes more relapse, or I mean this is important. And if the patient develops relapse, then again he has to go through with all these procedures and in sufferings."
		Common		SKI07: "In co-infected patients, the general rule is that they will relapse unless their immunity picks up, knowing that it takes quite a long time for immunity to pick up. "
		but they might be free of disease and die because of another infection (so need to screen for other infections)		SKI07: "With HIV/VL, VL cannot be considered as a separate entity, it has to be considered in the wide spectrum of the advanced HIV disease. If an HIV patient gets VL, we know that the CD4 count is very low (they are stage 4 HIV disease essentially) and we need to consider that with all the other implications (TB and others; we know that 20% of patients that we have seen in India presenting with …
	Less important	- Less frequent than the past - Maintenance is unnecessary (high initial liposomal dose and simultaneous start of antiretroviral)		SKI01: "With this higher dose of liposomal for an initial period, with concurrent antiretroviral therapy we are not using that [maintenance], but then again, we are not seeing relapse as well with this different modality."
Common side effects	Critical/very important/one of the 3 most important	No reason (mostly commented on serious)		SKE06: "looking on side effects is one of the very important indicators or parameters on HIV patients. We are worried about side effects. So yes, I give you high emphasis on it as a parameter"
	Important	Need to strengthen pharmacovigilance	Implementation considerations	SKI09: "Proper pharmacovigilance to understand what the side effects are also should be done, what is important. Pharmacovigilance component is very weak particularly in cases like liposomal Amphotericin B. That need to be strengthened."
	Less important	Could be controlled (co-administration of therapies and available management strategies)		SKI01: "They are important but not that important of other outcomes because there are ways to overcome them and at the end they don’t end up being that serious because of the co-administrations and the management strategies that are available." SKI02: "Importance wise, both, again here so both are important. But I will, more, serious adverse effects are minimum, or like there are no serious SE. B…
		Can be treated easily		SKI08: "Nausea, not much problem, we can treat it easily. "
		Than relapse		SKI05: "For me relapse is more important" SKI05: "But, for small side effects, I think relapse is more important."
		Common		SK10: "Side effects they are not much important. Nausea, vomiting, are common side effects"
	Varies	Depends on patient condition		SKI05: "At the beginning of the treatment, if the hemoglobin is around 8 or 9, if the potassium is fine, if the patient has decreased weight but not that much, then the patient will tolerate the medicine better. But, if the CD4 count is low, if the hemoglobin is 4 or 5, if there is huge electrolyte imbalance, then the side effects will be more"
	Not classified	are expected		SKI07: "These patients are on multitude of treatments. Typically, half of your patients you identify, you are diagnose them with HIV for the first time. Giving drugs almost simultaneously to these patients. Common side effects are to be expected. It is interesting to monitor them just from a scientific perspective, but from a programmatic perspective, it is of value.going to "
Serious side effects	Critical/very important/one of the 3 most important	Did not provide reason		SKI09: "This is definitely important for liposomal Amphotericin B, definitely very important. Actually, kidney disease is related with the storage of liposomal Amphotericin B. It needs to look at collagen. If collagen has not been maintained, there is the possibility to have this disease. So this is a real side effect and what the treatment provider should do. Should we address this during the tr…
		Permanent damage		SKB03: "Because mortality and some permanent damage, these are, I mean these can actually happen after treatment."
		Additive		SKI08: "Because there may be additive toxicity with ART and combination therapy. Ampho B is nephrotoxic, tenofovir in ART is also nephrotoxic. So, morbidity, for long term morbidity, toxicity is one of the important factors for therapy. Because in therapy we are using ampho B liposomal, and miltefosine, and from ART tenofovir. All are nephrotoxic" SKI08: "Most important side effect is liver and k…
		Varies/Depends on patient condition		SKI05: "Again, this depends on the condition of the patient. So, in serious side effects, you have to be very careful because then the mortality rate can be high with serious side effects."
		Varies/Leads to mortality		SKI05: "Again, this depends on the condition of the patient. So, in serious side effects, you have to be very careful because then the mortality rate can be high with serious side effects."
		Polypharmacy (additive toxicity)		SKE06: "HIV patients they are taking other drugs, so you can say that the polyphamacitation"
		Patients are initially immunosuppressed		SKE06: "HIV patients they are taking other drugs, so you can say that the polyphamacitation The serious side effects, they are very serious, as the name indicates, so the side effects are very important thing that we have to notice r consider on those patients because those patients are like a glass, because their immunity is too decreased by HIV, so we have to be careful at the side effects, so …
		Fragility of patients ("glass")		SKE06: "HIV patients they are taking other drugs, so you can say that the polyphamacitation The serious side effects, they are very serious, as the name indicates, so the side effects are very important thing that we have to notice r consider on those patients because those patients are like a glass, because their immunity is too decreased by HIV, so we have to be careful at the side effects, so …
	Important	Additive		SKI07: "They need to be monitored. It is important especially when you are treating patients for TB and VL at the same time to monitor especially with a higher dose of AmBisome, or some of the drugs being used for ART for HIV. They can have impact on the kidney function. So, these things are important"
		No reason (should be taken care of)		SK10: "Anaphylactic reaction, it should be taken care of"; "Yes, important to me "
	Less important	- Could be controlled (co-administration of therapies and available management strategies) - Concern for electrolyte imbalances (need follow up)		SKI01: "They are important but not that important of other outcomes because there are ways to overcome them and at the end they don’t end up being that serious because of the co-administrations and the management strategies that are available." SKI01: "I think there are two concerns for dangerous hypokalemia and hypomagnesemia, xxx and not treated properly. What we do, as I said, is that prehydra…
Complications	Critical/very important/one of the 3 most important	Has financial implications and can negatively affect the health system		SKB03: "I mean, if patient suffers for long time, from many complications that has many implications, for example financial implications, or health system will be suffered as well."
		Some types need to be taken seriously		SKI05: "Those are important. For example, meningitis is very common. If this type of serious complications come up, then you have to simultaneously very seriously take up the complication as well"
		Might not be reversible		SKE06: "Complications also is a very important outcome that we have to focus on starting from the beginning because if those patients develop complications once, sometimes it might not be reversible, so we have to give focus or an emphasis from the beginning on what the complication is. "
	Important	Less frequent (high initial liposomal dose and simultaneous start of antiretroviral)		SKI01: "We are not seeing patients coming back with relapse. So that’s one issue probably because of higher dose, and extended period, with simultaneous start of antiretroviral, have actually reduced the incidence of complications."
		Patients’ expectation for reduced complications		SKI09: "It is also important. For any patient, the objective is that fully cure, if not possible, at least decreasing complications."
		Life-threatening		SK10: HIV-VL is a life-threatening disease, it is not like any other diseases. So when the parasite enters into the body, the spleen is getting enlarged and xxx. So the patient is getting very pain? and complications like dehydration, malnutrition, so it will be very life-threatening INT: So you’re saying that complications can be life-threatening, so they are important as an outcome? SK10: Yes
	Less important	Important but less important than other outcomes		SKI02: :Decreasing complications, also important but like if, other things are like more, the first few parts are more important. And complications can be, like if minimal it’s better, but maybe we can go with some complications, even, if there are no relapses and it’s treated"
	Not classified	IRIS		SKI08: "Here I say again relapse, again, additive drug toxicity. IRIS may be a problem. Immune reconstitution inflammatory syndrome. As HIV-VL, both are immunosuppressant. In VL there is immunodeficiency, in HIV there is also immunodeficiency, and there is additive immunodeficiency. Almost all the patients are CD4 below 100. And we are giving at the same time, anti-VL drugs with antiretroviral dr…
		Expected (move to side effects)		SKI07: "They should be expected. Complications should be expected as a norm rather than the exception. These patients need to be treated in a special facility that is aware of how to deal with these complications"
Patient satisfaction	Critical/very important/one of the 3 most important	Decreasing mortality risk (change to: improving quality of life)		SKI02: "So if they are satisfied, then like even they will go with the other patient, they can say that like this treatment works and improves the quality of life. So most of the time it’s less people die"
		Helps the patient have faith in the health system		SKI02: "This is very important. I would say. Because the faith in health system by the patient is far most important"
		- Helps patients continue treatment (feeling better) - Importance of holistic treatment - Important for any patient groups not only VL/HIV patients		SKI01: "Satisfaction of patients with the treatment is going to help them continue and adhere to the treatment because they would be feeling better." summary by interviewer SKI01: "absolutely important, but because if a patient xxx, then he gets demoralized. xxx treated adequately for kaza azar, discharged from the hospital. xxxx relapse come from VL, diagnosed relapse VL, then the patient moral …
		Reason not reported; very important especially as a protocol-based or as documentation-based, as parameter		SKE06: "It is also a very important outcome. The patients need to be satisfied at the end of treatment, especially, they are satisfied based on the clinician’s approach. If you approach them very nicely, just asking practically do you feel better, they will be more satisfied. So, patient satisfaction is one of the very important outcomes at the end. Actually, here we are not assessing at the end …
		Usually overlooked		SKI07: "I think it is critical . We do not look at it normally
		Multiple aspects of treatment		SKI07: "treatment, psychosocial, and economic needs as part of the package, if you want to give them justice and have an impact on mortality and improve outcomes"
		Chronic disease – patients need to be involved		SKI07: "I think it is important to have the patients on-board and make them understand what having HIV/VL means. It is a chronic disease, it is not one of the infections, it is part of their overall HIV infection, it is potentially consequence of the evolution of the disease. Having them involved and aware of what is going on and what potential risks are, and what the expected complications could…
	Important	Stigma, comfortable with care and compassion from health providers and government		SKE04: "They have HIV, which is more stigmatized in our county, so those patients who come to our facility and they treat by those combined therapy, just they feel like just the facility or the government or the health providers are compassionate for them."
	Less important	Limited treatment options, progress is more important than satisfaction for patients		SKB03: "Patient satisfaction I think it will maybe come at the end, because we don’t have many options for treatment of HIV and VL patients, so the scopes, I mean the options are limited, and both are really serious diseases, so I think patients would be more concerned about their progress and improvement rather than mild dissatisfaction."
	Not classified	Patients are highly distressed due to co-morbidities/opportunistic infections		SKI08: "HIV-VL is a very serious situation. Not only there is VL, the CD4 is very low in HIV-VL, and many have infections along with VL. Like tuberculosis, heart disease, sometimes I have seen (strepto?)-coccal meningitis. xxx. So the patient is highly distressed. And if we can treat VL, we can give ART, the immunity will rise, and the infection should be controlled, patient’s general condition w…
		Patient might never be satisfied (already highly irritated); importance of counseling		SKI05: "For me, patient satisfaction is very complicated to answer, because the patient is so irritated, that even if the clinical progression is good, the patient may not be satisfied because he has so many problems and is very very irritated. So, with the treatment, counseling is equally important"
Other	Not classified	Holistic treatment		SKI07: "So, I mean, patient satisfaction could be broken down into two components: (1) satisfaction with the drug being given and treatment being administered , which I think is generally fine, patients will accept what you are giving them, more or less. Culturally speaking, in the areas where we work, we are not very good at, where these diseases are, we are not very good at keeping patients wel…
	Not classified	Holistic treatment Importance of apetite		SK10: So in my experience, here in our work, the patients were very poor. They were coming from like xxx, and once they get admitted in our facility, we are treating the xxx. Once they are getting admitted we are treating from first to the last like, the hygienic and the umm, yeah, once they get discharged from the facility, they will learn everything, like how to take the personal hygiene, how t…
	Not classified	opportunistic infections, evolution of HIV disease		SKI07: "Yes, I think outcomes with regard to other opportunistic infections at evolution of the management of HIV should be looked at both at the same time. This has to be seen as a multi-disciplinary approach and it will be directly associated with long term outcomes with regards to VL treatment and relapse is associated with that. It is possible to look at secondary outcomes with regard to othe…
	Important	malnutrition		SKE05: "Those HIV patients are living in low socio-economic status, so they are not well nourished at home and it has an effect on kala azar treatment that causes frequent relapses. Their immunity is not well and those patients they get relapse very soon, even in 3-4 months. So, malnutrition is one of the challenges here. "

## Sheet: Interviews_contextual factor_NP
Domains	Factors	Codes	Quotes
Equity	Economic status	No cost issues	SKI01: "For economic, I would say that treatment is absolutely free in India." SKB03: "All the drugs are provided by the government, so the financial or other issues are not, these are not actually of concern here." SKI08: "Treatment is given free of cost, so there is no question of economic status "
			SKI07: "Yes, it is given for free. Is it provided by the national program, so it is not an issue. I think, again, it is not so much about the treatment, it is also about the testing that is required for the other conditions. But from a purely treatment perspective, the national program should be providing these shots for free, so this should not be an issue"
		Depends on donations	SKE04: "But as always there is cost issue for those, they are just supplying by donations, and plus this miltefosine is a new product for our country, and even for the VL program, just we are just access for the products."
		Governmental decision	SKI09: "The guideline should advocate it (more effective treatment), this is the best treatment, this is the costing issue, and the government will take the decision, less effective treatment based on the cost, again the government should have an informed decision …. It should be clear…" SKI09: "It is the responsibility of the government, in most countries, to ensure that all of its citizens will…
		Access should be based on effectiveness regardless of economic status	SKI09: "For equity we have to ensure the most effective treatment for the patients... If you want to ensure equity, you have first to provide it to all community members, again whether it is male or female, whether marginalized or poor. Decision should be based on information and evidence about effectiveness of treatment."
		Covered by the government	SKI05: "Cost is covered by the government. Patients are getting both treatments for free"
		Covered by MSF	SKE06: "Yes, no problem. Everybody can get the service without any economic issue"
	Cost	Multi-disciplinary approach	SKI07: "multi-disciplinary approach of treating these coinfected patients is something that I think is quite expensive to be done, it can’t be afforded by the typical patients, outside the specialized centers"
	Gender	Males have better access to the health system than females	SKI01: "Males have always better access to health system as compared to women."
		Fear of sharing HIV status with female partner in family counselling	SKI01: "We always go for family counseling and screening. And at times, we can find out that the women is actually not there accompanying him. Either the person is trying to hide his HIV status from his wife..."
		Access should be based on effectiveness regardless of gender	SKI09: "If you want to ensure equity, you have first to provide it to all community members, again whether it is male or female, whether marginalized or poor. Decision should be based on information and evidence about effectiveness of treatment."
	Geographic location	Physicians are unaware of available treatment in non- VL endemic areas	SKI01: "Doctors practicing elsewhere in the state, where VL is not endemic, they really don’t know about such things."
		Need for more and integrated treatment centers/Few health centers providing the treatment	SKI09: "I told you that accessibility is a very big issue in India, that they even have to travel 200 kilometer, something like that. Accessibility, sometimes in a state there may be only one center. For treatment people have to come around 200-250 kilometer" SKI09: "there is need to increase accessibility by increasing the number of treatment centers and there are tertiary care centers that can …
		No issues	SKB03: "For both cases the patients will have to be hospitalized, so I think this will not be an issue."
			SKI07: "INT: So, the combination therapy is given in the same center as monotherapy? SKI07: Yes, exactly"
	Pregnancy	- Problematic to test unmarried women	SKI09: "For issue like that in India in unmarried women to test for pregnancy, it may create a problem."
		- Some health providers do not do pregnancy test - Need to train health providers on doing pregnancy tests	SKI09: "... But for that, necessary skills have to be given to the treatment provider... That skill needs to be given and it should be properly addressed. Sure, there is a need to understand the reason, it is not because of lack of knowledge, they have the understanding. Why they do not practice this thing? That needs to be understood. It is also a very big issue."
		Contraindicated in pregnant females	Pregnant females can receive monotherapy as first line. SKB03: "Combination therapy may have so equity issues because pregnant women cannot receive this medication... I mean consider combination therapy as first line and then for those who cannot actually receive combination therapy then for them they may receive the second line, maybe monotherapy."
			SKI05 (interviewer's summary): "it is among females, you think it is inequitable, because one gender vs. the other"
			SKE06: "Monotherapy is more equitable than combination therapy, as you mentioned earlier, and miltefosine is contra indicated for pregnant women and it is not suited for the ladies who are early to get pregnant for the coming 4 months, because of its therapeutic side effects. So, monotherapy is more equitable than combination therapy based on this scenario"
		No issues	SKE04: "Miltefosine is contraindicated for the women, who get pregnant, so it is easy to just screen those patients before we just order those drugs."
		Cannot be given to all the patients (childbearing age/pregnant)	SKI08: "Combination therapy is typical to give in females of reproductive age group. So if we are treating there is problem with this drug cannot be given in females of reproductive age who may not prevent pregnancy. Just married women, and married women. It is unlikely in our country that a single lady to get pregnant. But married lady, and pregnant lady, the combination therapy cannot be given,…
	Access to treatment	Supply	SKE06: "especially in the government side, they are creating some equity issues, because of a supply problem. There is no well supply in the government, so government hospitals are locked down of giving service and referring them to MSF hospitals" SKE06: "This started since November- December 2019 (sending patients to MSF). When we ask them, they do not have AmBisome and miltefosine especially Am…
	Insufficient HIV testing	Low caseload does not drive the government to do testing	SKI09: "They do not have a very big HIV caseload, so they are not doing it. But the thing is that it may be possible, if the HIV caseload is very low, one or two patients may miss the proper treatment. That is also not equitable. Country has kit for testing HIV, country has everything for treatment of HIV/VL coinfected patients but based on their belief that they do not have HIV caseload, they do…
	Health literacy	Right to access information on effectiveness?	SKI09: "In my opinion, if we want to ensure equity, we must provide them with proper information. If we want to ensure equity in the treatment of HIV/VL, we first need strong evidence, it should not be that we impose that it is less important so you should not use it... Every community member should have that information. Equity in information. Equity in treatment, you have to answer equity on in…
	Stigma	no issue	SKE06: Stigma issue, yeah, actually, people they are aware of xxx ambisome, patients they’re either HIV or complicated VL. But, those patients they want to get cured and stigma we are not suffering from it much here"
	No issues at all		SKI02: "Uhh no, both are equitable. INT: Yes, so you think that there are no differences, so when we’re going to implement for example combination therapy vs monotherapy, there wouldn’t be any issues related to economic status, geographical area…? SKI02: No, there are no such issue... in India, both the drugs ambisome, ampho B, and miltefosine that is provided by the government ... and like they …
		Preference for shorter hospitalization	SKI01: "Combination therapy being associated with a shorter duration of stay is more acceptable and more feasible." SKI02: "I think both the drugs will be equally acceptable. There will be more chances of acceptable in terms of, umm, like shorter duration of the treatment..." SKE04: "They may not have comfortable to just admitted in the hospital and to treat for long period. Rather, they need jus…
		Health providers' preference for shorter hospitalization (shortage of beds)	SKB03: "Also acceptable to the, I mean, health service providers. Because we have shortage of hospital beds, so if I can reduce the hospital stay by 50%, that would be really helpful."
		Risk of loss of confidentiality with longer hospitalization	SKE04: "So in our community, long duration of inpatient treatment or management is just not acceptable, just because there may be exposure for those of their confidentiality, because HIV is sensitive for the stigmatization."
		Longer duration acceptable because of health status (medical supervision at the hospital)	SKE06: "SKE06: No, because those HIV patients even they are low in socio-economic status, they are malnourished, xx, to chronic diseases, to just xx in the house, so they prefer even to stay in the hospital with combination treatment and they do not hesitate for long duration".
		Staying for long duration is acceptable since patients prioritize cure over duration of hospital stay	SKE06: "The patients want to get cured at the end of treatment. That’s why they even do not worry about the stay or short duration."
		Long duration is feasible	SKE06: "It is very feasible for them, even they are enjoying "
		Economic (health system + patient level)	SKI07: "36 days is a very long period of time to manage these patients as in-patients considering the economic cost and economic burden of loss of wages for these patients"
		Comfortability	SKE04: "They may not have comfortable to just admitted in the hospital and to treat for long period. Rather, they need just to treat as quickly as possible and to get out of their hospital or facility."
		Accompaniment	SKI07: "Caregivers are also affected because caregivers are attendants with patients. So, I do think it important to have a lower duration of treatment"
	Side effects outweighed by benefits	Combination acceptable because side effects outweighed by benefits	SKI07: "Combining treatments is fine. I do not think it has any practical or pragmatic implications apart from possibility of high number of side effects, that is by far outweighed by the benefits of the treatment"
	Compliance	Good compliance with combination therapy	SKI08: "compliance will be good" SKI08: "I think combination therapy will be more suitable in respect of [...] patient acceptability and compliance. "
		Generally good compliance with chronic treatments in India (e.g. anti-TB)	SKI08: "I don’t think, only for 14 days. But there is definitely some side effects with miltefosine. 14 days in our country, I think combination will be good. We’re giving anti TB drugs for 6 months. Patients are taking it and compliance is not bad. It is given nowadays daily. So in our country, compliance will not be bad. Combination therapy would be rather very good in that respect "
	Culture	VL is common in poor settings and is known by everyone (no stigma issues)	SKI01: "Kala azar is a very local and focal disease, mostly in the poorest of the poor. The provider know it and people also know it."
		Stigma associated with HIV (and need to listen to patients)	SKI01: "Stigma lies with HIV. They are afraid of showing their antiretroviral drugs for their neighbors" SKE04: "So in our community, long duration of inpatient treatment or management is just not acceptable, just because there may be exposure for those of their confidentiality, because HIV is sensitive for the stigmatization." SKI09: "Actually, what I want to stress from the very beginning, they…
		Pregnancy test	SKI05: "For many developing counties, this becomes a bit of a challenge. For example, in India, suppose we ask an unmarried lady of 17 years to do a pregnancy test. So, in India, if we ask females to do pregnancy test, we will face a lot of problems, this is because of the culture. We do not face this type of problems with single dose therapy." SKI05: "So, in one way the acceptability is less in …
		Fear of IV	SKI05: "In AmBisome they are taking 8 doses, while in miltefosine they are taking 6 doses. There is a notion in many places in India that they are afraid of IV drip. Many tribal populations in India refuse sometimes to take any treatment because they are so afraid. So, in that way the combination is better, because they have less IV drip."
	Pregnancy/contraceptives	Monotherapy more acceptable in women of childbearing age; acceptability of injectable contraceptives	SKE06: "Somehow monotherapy is more acceptable xxx because some ladies they prefer to get pregnant after getting treatment. xxx or having plan, the long-term family plan " SKE06: "For men, the combination therapy is more acceptable, for men. But for female, xxx. the combination therapy they have [scientific?] for kala-azar, it is a better the option for men, even for female also, but the problem …
		Generally yes taking long term contraceptives in an issue But not with that specific patient group	SKI07: "generally antipathy towards the use of long-acting contraceptives, the problem with miltefosine, it is important to have 6 months’ worth of contraceptives and make sure you do not get pregnant. Based on our experience, with these specific patient groups, there is far less resistance or concern about having long-acting contraceptives than what we saw in normal HIV co-infected patients wher…
	Beliefs	Combination accepted more due to effectiveness (cure rate)	SKE06: "SKE06: The point is, for combination therapy, HIV patients are aware of it before, because xxx have a good xxx. So the patients are aware of their xxx with the combination treatment, so, they prefer the combination treatment because they want to get a cure . So MSF also xxx miltefosine with AmBisome the best option to treat kala azar effective cases… In the hospital they prefer… INT: You …
	Adherence	No adherence issues with oral miltefosine	SKI01: "No issues with miltefosine orally in terms of acceptability and feasibility." SKE04: "The patients can take their oral medication in their home because those patients are very experienced with oral therapy."
		No issues (supervision in hospital or at home by a caregiver)	SKI01: "The issue of compliance, post discharge, there will be nothing. Maybe his or her spouse or a child or a family member, who is the caregiver, who will actually look after him actually taking the pill."
		No adherence issues with oral miltefosine because treatment finished at the hospital	SKI05: "I do not think so. If there is proper counseling and the patient is explained for properly, I do not think this is a problem. Also, they are not taking medicine on their own, the nurse is giving it to them." SKI05: "Yea yea yea, you have to understand, that for one to 11 days, the patient is in hospital taking AmBisome for the combination and maybe for one or two days the patient is there…
		Discontinuation of miltefosine due to side effects	SKI01: "We came across cases who had SE due to miltefosine like nausea vomiting etc. and they stop taking this medicine xxx unsupervised treatment, so relapses following incomplete doses of miltefosine was quite common" (talking about an earlier regimen which is now stopped) SKB03: "Because miltefosine has some complications like diarrhea nausea vomiting, and we have report of discontinuation of …
Feasibility	Geographic location	Easier access to treatment for VL mono-infected patients as compared to co-infection (only available in secondary/tertiary care centers)	SKI01: "For HIV VL has to come up to a health center either secondary, or sometime patients might consider it to be difficult to handle and they send it to a tertiary care level."
	Length of hospital stay	Shorter hospitalization is feasible in the interviewee's setting	SKI02: "INT: And for feasibility? Maybe it’s the same idea about shorter hospitalization, you feel it’s more feasible for patients to have shorter hospitalization. SKI02: Yes, yes"
		Shorter hospitalization is less costly	SKE04: "Long hospitalization may request more cost than short period of hospitalization so it is so feasible than the monotherapy." SKI09: "So, it is not possible when there is no support either from government or any organization to come them regularly with a family member or something."
		Shorter duration of hospitalization more feasible because of socio-economic status	CKI008: "Regarding acceptability, the combination therapy will be more acceptable, more acceptable. Because hospital stay is less. And in our country, most of the persons are from working class, very poor [...] So it is very difficult for them to get admitted in a big hospital, or to stay for one month or longer, for two months. So combination therapy is more acceptable" SKI08: "In that case, the…
		Shorter duration of hospitalization more feasible because patients need accompaniment (come from remote villages)	SKI08: "Regarding acceptability, the combination therapy will be more acceptable, more acceptable. Because hospital stay is less. And in our country, most of the persons are from [...] remote villages and they have to be accompanied by a person. So it is very difficult for them to get admitted in a big hospital, or to stay for one month or longer, for two months. So combination therapy is more ac…
		Shorter duration of hospitalization more feasible economically for the patient	SKI05: "So economically, this is a big burden for the patient because the patient has to stay"
		Shorter duration of hospitalization more feasible economically for the health system	SKI05: "So economically, this is a big burden for the patient because [...] an attending has to stay, so loss of wages, a lot of this type of waste. So, in that manner, the combination therapy is better, because the patient has to stay for 11 days, maybe 15 or 16 days. The economic loss is not only for the patient, it is for the attending as well"
	Healthcare system status	Combination more feasible in peripheral centers	SKI08: "It is very difficult to practice monotherapy for long course in the peripheral health centers. It is difficult to practice. But combination therapy is feasible. Combination therapy with all respects is more adaptable, it can be practiced in peripheral area"
	Availability of treatment	No drug availability issues (note: low current stock of liposomal ampho B)	SKI01: "Currently both drugs are available, but I guess liposomal ampho B is probably in a very small number of stock." SKI02: " ...it will be more feasible with the combination therapy in terms of easiness since both the drugs are available in the program being used, so there will be no regulatory issues at all."
			SKE04: "The limitation would be just accessibility for the drugs (miltefosine)... I mentioned some issues concerning availability."
	Cost	No issues	SKI09: "If you think about the cost for a single patient, it is very big, but from state/country perspective, it is not very high."
	Trained/skilled staff	Important for both treatments	SKB03: "I think for both cases, combination and monotherapy, umm, I mean the health service provider needs to be trained. They should have very good training and understanding of the treatment goals, complications, and follow up."
		No issue with combination because: - addition of oral drug - still infusion but change in duration	SKI08: "No no no same, same skilled staff. No need for some skilled staff. Because in combination therapy, the second part is oral and no need for expertise. To give infusion, same expertise, but either give it long or short, so no need for expertise"
		combination is easier because shorter	SKI07: "No, no, it is easier because it is shorter. The treatment duration is shorter, so actually it is easier to be able to provide the treatment when it is14 days, especially for Asia it is 14 days, "
	Pharmacovigilance	Importance of pharmacovigilance system (due to AEs)	SKB03: "There should be some pharmacovigilance system in place, because ambisome, liposomal ampho B, and miltefosine has some very important and, I mean SE."
	Pregnancy	Need to explain	SKI05: "For combination therapy, the explaining part is a little bit difficult (if she is a female patient, need to consider if she is married or not and cannot get pregnant). Otherwise, both are the same."
	No issues	both drugs feasible	SKB03: "I mean actually both are feasible." Interviewer's summary: Combination therapy is more feasible in terms of hospital stay, but it has to be more followed up and there can be adherence issues.
Monitoring and follow up		Easier with combination therapy	SKE04: "So you’re saying it is easy for the patients to come to the facility for follow up, there are no issues? SKE04: Yes"
		Need for more frequent follow up by health providers compared to VL patients	SKI09: "There should be a difference in the follow-up between VL patients and coinfected patients. Frequency of follow-up should be more, and it should be by medical personnel."
		- Mandatory - Need for clear definition	SKI09: "Actually, follow-up is very mandatory, but what follow-up means? Is it coming back to the hospital and being seen by doctor or health worker will go to the community? It should be specific, because in South Asia I have seen everything. Some patients come to the hospital and the doctor follows up with proper medical checkup. Second, I have seen some health worker goes and asks, how are you…
		Compliance issue with combination/need for close monitoring and follow up for combination therapy	SKB03: "Combination therapy requires monitoring and follow up because there is a compliance issue, as I mentioned just few minutes ago the issue with discontinuation of drug, I mean, so close monitoring and follow up is really important for combination therapy, yeah." SKB03: "In the combo therapy, there are two drugs, two type of, I mean, many SE for both of them and then it needs close monitorin…
		Difficulty to come back for infusions if discharged	SKI08: "SK: They can be discharged after 4 days and they can be again admitted? Sometimes it is very difficult" SKI08: "And if we discharge the patient after 4 days and again ask them to come back to give the infusion, they will not come back"
	Contraindications	Pregnancy/contraception difficult to monitor (miltefosine)	SKI08: "There are many long term, some side effects, that are very difficult to monitor for miltefosine. Suppose some lady is given miltefosine, and we have to see whether she is maintaining contraception, or she is getting pregnant by one or two months"
	Side effects	Additive side effects	SKI08: "there is also additive side effects, like ampho B is nephrotoxic and miltefosine may be nephrotoxic. Miltefosine may cause bleeding problems I have seen, and ampho B may cause some sort of thrombocytopenia, like that. So for monitoring and follow up, I think it will be the same for both."
		Unique side effects	SKI08: "And there is some unique side effects for miltefosine, like some eye complications, even blindness sudden development. These are very difficult to monitor for miltefosine."
		Side effects of two drugs	SKI08: "For combination therapy, we have to monitor for side effects of two drugs
		Side effects of miltefosine - but not an issue because patients are hospitalized	SKI07: "There is high instance of vomiting and gastrointestinal disturbance in patients taking miltefosine. So, staff need to be able to monitor patients who are vomiting and to give the drug back to the patients if they vomit it. Generally speaking, patients should be in-patients anyway, so this should not be an issue"
	Testing	more frequent in combination therapy - but not an issue because patients are hospitalized	SKI07: "And for the laboratory side, it is important to do some tests more frequently in the combination therapy than in the monotherapy, so there is a slight increase in monitoring requirements, but I think patients should be treated as in-patients in the specialized center, so this should not be too much of a problem, because anyway you will be taking their blood to check their renal function"
	Depends on patient condition	Depends on patient condition	SKI05: "Monitoring depends on the condition of the patient. If the parameters when you start are fine (e.g., hemoglobin), then monitoring is easier. If the patient already comes with HIV, TB and low hemoglobin, then monitoring is already difficult. For example, if the patient comes with 4 hemoglobin, CD4 count 25, and with HIV and TB, then everything is difficult for the patient. Whereas if the p…
Additional	Secondary prophylaxis	Initial cure will be 100%, but patients will relapse; need for secondary prophylaxis	SKI08: "The main problem of treating HIV-VL is that the initial cure is 100% with any therapy, you give miltefosine only, you give paromomycin only, or liposomal ampho b, conventional ampho b, the initial will be the same, 100% cure rate. But in the long term, if you follow the patient, the patient will relapse and relapse and relapse."
	Counseling	Need for couseling	SKI05: "For me, patient satisfaction is very complicated to answer, because the patient is so irritated, that even if the clinical progression is good, the patient may not be satisfied because he has so many problems and is very very irritated. So, with the treatment, counseling is equally important"
	Implementation considerations	Tests	SKI05: "There are certain tests (e.g., hemoglobin, malarial parasite, urea and potassium etc.) should be done before the start the treatment, repeated two days after star, and then every 4-5 days, regardless of which treatment we are considering. We should always keep in mind the immune repose of patient and monitor meningitis signs"
		Monitor meningitis signs	SKI05: "There are certain tests (e.g., hemoglobin, malarial parasite, urea and potassium etc.) should be done before the start the treatment, repeated two days after star, and then every 4-5 days, regardless of which treatment we are considering. We should always keep in mind the immune repose of patient and monitor meningitis signs"
		Geographical location of centers	SKI05: "There are four states in India which have HIV/VL services. The state with the highest number of cases has only one center for HIV/VL treatment, so this will create challenges of travel, etc. But it is a very good institution, many times they are paid for the travel (this was the case, not sure this is still happening"
		Sensitizization for VL among HC workers when treating HIV patients	SKI05: "With HIV/VL, one of the things that is very important is that, where we perform HIV/VL services, we have asked all VL patients to get tested for HIV. This is a common directive. But HIV patients are not always aware of VL. So, suppose an HIV patient comes with VL, they might overlook that. So, the person handling the case should be given training on VL, so at least they are aware of the m…
		Need for specialized centers, multiple disciplines	SKI07: "For serious side effects, I do not think there should be much discussion on that. They need to be monitored. It is important especially when you are treating patients for TB and VL at the same time to monitor especially with a higher dose of AmBisome, or some of the drugs being used for ART for HIV. They can have impact on the kidney function. So, these things are important, and it is par…
		Patient satisfaction	SKI07: "patient satisfaction could be broken down into two components: (1) satisfaction with the drug being given and treatment being administered "
		Pill burden	SKI02: "My only concern with combination therapy will be interaction of ART plus miltefosine. So if the patient, there, with the miltefosine, there might be some SE, [gastrointestinal?] SE, and there might be some issue of pill burden."
		Staying for extra 3 days to finish miltefosine not an issue	SKI07: "I think it is quite acceptable for the patients to be monitored for an extra three days"

## Sheet: Interviews_outcome val_P
Outcome	Importance	Reason (code)	Quotes	How patients rated this outcome
Mortality	Critical/very important/one of the 3 most important	Availability of treatment?	PE01: "The treatment provided me a very good chance of cure."	PE01, PE02, PE03, PE05: #1 outcome PE08: #2 outcome PE06: #3 outcome (n=6/9) PI01, PI02, PI04, PI05, PI06, PI07, PI08, PI09: one of the 3 most important outcomes (n=8/10)
		Prevention of death	PE02: "The treatment for the patient is important. When the patient is in bed got the kalazar treatment tried to recover, decrease death and it is good for the patient." PE03: "Previously such kalazar patients many people I Know died due to shortage of transport and treatment fee. Now the treatment is opened locally and almost no person is dying."
		Importance of proper treatment adherence	PE05: "My friends are not alive. most dead. Only few persons who are correctly follow treatment are alive." PE08: "Decease death because when the treatment is taken properly the white blood cells in the body can resist the disease with good food."
		Experience of death among close relationships	PE05: "My friends are not alive. most dead. Only few persons who are correctly follow treatment are alive."
		Being alive considered as a miracle	PI07: "I lost faith that I will be alive, but it is like miracle that I am fine now after treatment"
		Importance of decentralized treatment	PE06: "The decentralization of Kalazar treatment decreases death."
		Nutrition status	PE08: "Decease death because when the treatment is taken properly the white blood cells in the body can resist the disease with good food."
Clinical cure	Critical/very important/one of the 3 most important	Description of bothersome symptoms and expression of recovery/feeling well	PE02: "Weakness and nausea, loss of appetite will improve soon." PE04: "When I took injections, it was difficult. But when I took the oral drug it is good. It prevents frequency of relapses and decrease opportunistic infections. It gives relief for one year or two or three years." PE06: "We may have loss of appetite, our spleen are swollen, kidneys decrease, sore in eyes and ears but after three …	PE06, PE07, PE08, PE09: #1 outcome PE02, PE04, PE05: #2 outcome PI01, PI02, PI03, PI04, PI05, PI06, PI07, PI08, PI09, PI10: one of the 3 most important outcomes (n=10/10)
		Productivity	PE05: "When I completed treatment and discharged, I am healthy working and eating well." PE05: "Now Kalazar is a challenge. If Kalazar cured I am working, walk long distance when I am free from Kalazar." PI02: "I started doing my household work after treatment which I was not able to do when I was sick"
		Nutrition status	PE05: "When I completed treatment and discharged, I am healthy working and eating well." PE09: "Initially when the disease worsened we did not have knowledge but when we took treatment appetite improved the food is good."
			PE07: "My first choice is decreases symptoms of kalazar."
		Happiness with improvement and gaining strength	PE09: "Initially when the disease worsened we did not have knowledge but when we took treatment appetite improved the food is good. I started to get strength I was happy on Kalazar treatment"
		Expression of recovery	PI04: "I completely recovered after one month of treatment." PI06: "I am feeling well completely after one month of treatment" PI07: "I am completely recovered after treatment. I started feeling better after one day of treatment in hospital"
Relapse	Critical/very important/one of the 3 most important	Personal experience of long hospital stay	PE01: "During treatment I stay for two months, due to associated health issues but other patients have chance of in 17 days."	PE01, PE06, PE07: #2 in the 3 most important outcomes PE03, PE05: #3 in the 3 most important outcomes PI01, PI02, PI03, PI10: one of the 3 most important outcomes (n=4/10)
		Improvement/Importance of proper adherence to treatment	PE03: "When a patient is completing treatment, no relapse. My health improved. he/she became normal." PE05: "The third is also correct it deceases relapse. When I treated correctly and keep myself it decreases." PE06: "The drug administered on appointment prevents the relapse."
		Importance of follow-up	PE07: "It decreases relapse. Because from follow up of treatment and doctors advice I did not have relapse."
		"God knows"	PI01: "Doctor would only suggest whether my disease would come back but I feel treatment has certainly recovered me from very poor health condition" PI05: "God knows whether my disease will come back or not"
	Important	Importance of adherence to prevent relapse	PE02: "As I saw, I have been treated for one year there. One year. I had a relapse after I completed first one month, I was admitted again. people from desert like Humer and other places if they follow advice no relapse."
Common side effects	Critical/very important/one of the 3 most important	Minimal side effects	PE03: #2 in the 3 most important outcomes	PE04: #1 in the 3 most important outcomes PE03: #2 in the 3 most important outcomes PE09: #3 in the 3 most important outcomes PI02, PI03: one of the 3 most important outcomes (n=2/10)
		Relief with combination therapy, less relapses, less opportunistic infections	PE04: "When I took injections, it was difficult. But when I took the oral drug it is good. It prevents frequency of relapses and decrease opportunistic infections. It gives relief for one year or two or three."
		Importance of follow-up	PE09: "We had weakness doctors were following it decreases drug side effects."
Serious side effects	Critical/very important/one of the 3 most important		PE07: "It decreases drugs effect on the liver. I take is an improved drugs."	PE07, PE08: #3 outcome
Complications	Critical/very important/one of the 3 most important	Prevention of complications	PE04: "When we took the medication it prevents complications"	PE04: #3 in the 3 most important outcomes PI06: one of the 3 most important outcomes (n=1/10)
Patient satisfaction	Critical/very important/one of the 3 most important	Satisfaction increases with rapid improvements	PE01: "With the treatment and immediate improvement we are satisfied."	PE09: #2 in the 3 most important outcomes PE01, PE02: #3 in the 3 most important outcomes PI01, PI03, PI04, PI05, PI06, PI07, PI08, PI09: one of the 3 most important outcomes (n=8/10)
		Hope comes with satisfaction	PE02: "Patient satisfaction is an alternative, and his hope will return."
		Satisfaction with the staff/facility/treatment	PE09: "It increases patients satisfaction. The doctor was following us properly." PI03: "Very good care was taken at the hospital during my treatment" PI04: "Treatment facility was above my satisfaction in hospital" PI05: "I am very much satisfied with treatment at RMRI" PI07: "Staffs in hospitals were very courteous in their behaviour, took very good care during my stay"

## Sheet: Interviews_contextual factor_P
Domains	Factors	Codes	Quotes	Notes
Equity	No issue	No difference between one drug or 2 drugs	“I have no any feeling of difference with one drug or two drugs” (PI02)	-
			“I have no any feeling of difference on this aspect” (PI03)	-
			“I did not find any inequity like situation during treatment” (PI04)	-
			“No difference in equity” (PI05)	-
			“No expense and also transport support is available.” (PE06)	No issue with geographic location or economic status
	Misunderstood the question		“I do not find any difference on this” (PI01)	-
			“It does not make any difference for me” (PI01)	-
			“I do not feel anything like this. I received treatment what was required in hospital. And I do not feel any sense of discrimination on ground of sex, socio-economic status or caste” (PI02)	-
			“I have no problem related to single or double drug. I received what was needed. I have no any complaint on any aspect for my treatment” (PI06)	-
			“I have no any such issue related to treatment. Both are fine for me whatever doctor will provide me and good for my health” (PI08)	-
			“I am very much satisfied with the treatment provided in hospital” (PI09)	-
			“Initially I found behavior of staffs were not good and they were not caring well. After an argument on one day, they became alright and doing things sincerely. I do not find any difference in getting one drug or two drugs from hospital. I know I will receive whatever is good for my health condition.” (PI010)	-
			“Doctors will be happy when the patient’s condition improves” (PE02)	-
			“First it is short duration and second recovery is fast.” (PE04)	Combination therapy linked with shorter hospitalization duration and fast recovery
			“It (combination therapy) may make us improved and encouraged us.” (PE07)	-
Acceptability	Culture	No pregnancy test issue	“Getting pregnancy test done is not issue for me and if it is required, it must be done” (PI02)	-
			“Getting pregnancy test done is not issue for me and if it is required, it must be done” (PI03)	-
		No use contraception issue	“Coming hospital more frequently is less acceptable to me as it will reduce burden of going hospital frequently and no one wants to visit hospital regular” (PI02)	-
			“I have no issue in use of contraception if it is required for 3 months. However, it was not a problem for me as I am already operated for that” (PI03)	-
	Length of hospital stay	Preference for shorter hospitalization	“Two drug is more acceptable as it will require short duration of hospital stay” (PI01)	-
			“…One month is long time to stay in hospital.” (PI09)	-
			“I prefer short hospital stay and taking for long time at home. Because I can do routine work” (PE01)	Shorter hospitalization allows patients to go back to routine work (being productive)
			“It decreases fatigue of longer duration of treatment… The disease may transmit from others. It has also economic burden.” (PE01)	Longer hospitalization causes fatigue, economic burden, and risk of nosocomial infection
			“For me no relapse. The treatment was previously for a month but now reduced to two weeks Opportunistic infections will resolve when the treatment taken.” (PE03)	Avoiding relapse and opportunistic infections
			“Long period of admission in hospital because may predispose for hospital acquired opportunistic infections.” (PE03)	Avoiding relapse and opportunistic infections
			“Staying in hospital for short time and continue the remaining at home to avoid hospital acquired infections.” (PE03)	Reduced risk of nosocomial infections
			“Yes, for example instead of taking for 20 days I prefer 15 days because I may recover even within 10 days.” (PE04)	-
			“Short hospital stays. different additional diseases might come, sanitation and food is good at home.” (PE04)	Reduced risk of nosocomial infection, Patient’s home comfort
			“We are taking freely because we have a desire to improve in one month and not to stay in hospital for 2 or 3 months we took what is ordered.” (PE05)	Freely available and desire to rapidly get cured
			“I do not prefer staying long in hospital. It is challenging for health professionals.” (PE06)	Longer duration is challenging for health providers
			“Yes, because taking for short time and see improvement in health… staying long in hospital is not convenient.” (PE08)	Health improvement and inconvenience of long stay
			“Short duration is preferred… For me the long duration stay in hospital is not comfortable… Short hospital stays and follow the remaining at home.” (PE09)	-
		Preference for longer hospitalization due to belief of better diagnosis and treatment	“Long duration of hospitalization is more acceptable to me as more attention can be given to patient till he recovers completely” (PI04)	-
			“Long duration of hospitalization is more acceptable to me as more attention can be given to patient till he recovers completely” (PI05)	-
			“Long duration of hospitalization is more acceptable to me as my illness can be diagnosed well and I can be fully traded if I stay for long time in hospital” (PI06)	-
			“For me the suitable is staying in long time hospital under observation of doctors because I may miss timing and also forget the medication and disease may worsened.” (PE02)	Supervision, better adherence to medications
			“I did not support taking medication at home. Because I may not follow the amount and time. I need doctors support. I did not have comfortable home set up.” (PE05)	Supervision, better adherence to medications, comfort at hospital (more convenient environment)
		Preference for shorter hospitalization as long as fully recovered	“Shorter duration of hospitalization is more acceptable to me but with condition that I should be fully recovered from my disease” (PI01)	-
		Preference for shorter hospitalization to be able to take care of home and family	“Shorter duration of hospitalization is good if health condition improves. I can do my household chores and take care of children at home” (PI02)	-
			“Shorter duration of hospitalization is good. I can do my household chores and take care of children at home” (PI03)	-
			“He can return to his home soon… I do not prefer staying long in hospital. It separate family… Short hospital stays and further taking drugs at home. Because I can reassure my family.” (PE06 )	Longer duration = separation from family
			“Short hospital stays and follow the remaining at home. For diseases might come, sanitation and food is good at home.” (PE08)	Patient’s home comfort (sanitation and nutrition)
		Accompaniment	“Shorter duration is always good if it is matter of staying in hospital as Hospital is not safe place to stay for family, attendants and guest ” (PI07)	Concern about safety of accompaniment in hospital environment
			“Shorter duration of hospitalization is more acceptable to me as it is very difficult to stay in hospital for family and attendants.” (PI08)	-
			“Shorter duration of hospitalization is more acceptable as it won’t burden on my attendants who has to visit and take care of my food” (PI010)	-
	One drug over 2 drugs	Depends on length of hospital stay	“Taking two drugs is more acceptable as it will require shorter duration of hospitalization” (PI01)	-
			“If use of two drug can reduce my hospital stay, I would prefer two drugs” (PI07)	-
			“Two drugs is more acceptable if it will reduce my stay in hospital” (PI07)	-
			“Two drug is more acceptable as it will require short duration of hospital stay” (PI010)	-
			“Taking two drugs is better due to shorter period of hospitalization.” (PI010)	-
			“For me I prefer two drugs for short time. In addition, I tried this. I took pentamidine. They try many drugs. God bless them I am cured.” (PE05)	-
		2 drugs because shorter hospitalization and so can go back to comfort of home	“Two drug is more acceptable as it will require short duration of hospital stay. I can go home and can take rest and good food. Home is home and home environment are always good.” (PI09)	-
			“Taking two drugs is better as it will give quick recovery and go home early. One month is long time to stay in hospital.” (PI09)	-
		Depends on ability to digest	“Two drugs are more acceptable if I can digest it” (PI03)	-
			“One drug is more acceptable as it is easy to take and tolerate one drug” (PI04)	-
			“One drug is more acceptable as I can digest one drug well compare to two drugs” (PI04)	-
			“One drug is more acceptable as I can digest one drug well compare to two drugs” (PI05)	-
		2 drugs, believe leads to better cure	“Two drug is more acceptable for me as both can cure better way” (PI05)	-
			“Taking two drugs is more acceptable as it will improve my health faster.” (PI08)	-
		1 drug as it treated the disease	“One drug is good as one drug can treat my disease and I am fine now” (PI06)	-
		Accepts whatever the doctor would advise	“Drug which can cure me completely and which doctor feels should be prescribed, is best for me irrespective of it is one drug or two drugs” (PI01)	-
			“Whichever doctor feels is good more me, that would be acceptable to me. If capsule is good and it does not affect my kidney, I am fine with two drugs” (PI02)	-
			“Whatever doctor advises me, I would follow that. I prefer to take medicine at home if it will not case any problem” (PI02)	-
			“Both are fine for me whatever doctor will provide me and good for my health” (PI08)	-
		Preference for 1 drug and injections	“Taking one drug, injection is more acceptable to me as I know only injection can treat this disease” (PI06)	-
			“The first one bothers me. When she took two drugs it may cause side effects. It is tiresome.” (PE04)	Combination therapy might be linked with more side effects
			“Because of our living condition we may not get enough food and it might harm us…. Taking two drugs is not my choice. The patient may be weak , and money may not be obtained.” (PE07)	Weakness, cost and bad living conditions = not in favor of cure; Patient might not be able to tolerate two drugs
		Preference for 2 drugs as it means shorter hospitalization, and thus can take care of home and family	“Two drug is more acceptable as it will require short duration of hospital stay and I can do my household chores and take care of children at home” (PI02)	-
			“With two drugs, it will require short duration of hospital stay and I can do my household chores and take care of children at home” (PI03)	-
			“Two drug is okay for me as it requires less duration of hospital stay” (PI03)	-
			“Two drugs. It will require short duration of hospital stay” (PI08)	-
		Preference for 1 drug for females	“For me or my wife? I did not prefer the first one because her life is a priority. She should take be it is one or two years.” (PE05)	-
	Taking oral medicines at home after discharge	At hospital, not to miss doses	“Tablet should be given at hospital and not at home as there would be high chance of missing doses if taken at home” (PI01)	Medical supervision
		Whatever doctor advises	“Whatever doctor advises me, I would follow that. I prefer to take medicine at home if it will not case any problem” (PI02)	-
		At hospital for doctor to monitor & treat side effects	“At hospital for doctor to monitor & treat side effects” (PI03)	-
			“Taking medication in hospital is safer as doctors can take care of me if I have any side effect from tablet” (PI07)	-
			“Treatment at hospital is always good that doctor can take care of me.” (PI010)	-
		Preference for injection over tablets	“Tablet has no role in treatment as I did not find any effect of tablet. All effect was due to injection” (PI04)	-
			“Taking one drug, injection is more acceptable to me as I know only injection can treat this disease” (PI06)	-
			“I do not prefer oral medicine as I know it will not cure my disease” (PI06)	-
		At home as family can take care of him	“Taking capsule at home will be more convenient as family can take care of me” (PI05)	-
		Preference to take medications at home	“Whatever doctor advises me, I would follow that. I prefer to take medicine at home if it will not cause any problem” (PI02)	-
			“I have no problem in taking medicine at home” (PI04)	-
			“I can take medicine at home as hospital is only 30 kilometers from my place and whenever needed I can visit hospital” (PI08)	-
			“I can take it home as tablet should not cause any problem and it can be easily self-administrated.” (PI09)	-
	Follow up at hospital	Less frequent	“I prefer to have less frequent follow up.” (PE04; PE05; PE06; PE08)	-
		Less frequently for logistic and financial purposes	“Coming hospital more frequently is less acceptable to me as it incurs travel to hospital, spending money and I cannot do my own work” (PI01)	-
		Less frequently for government financial purposes	“I would like to go only one time as I don’t want government to spend or waste money on me.” (PI09)	-
		Less frequently due to difficulty to travel	“Coming hospital more frequently is less acceptable to me as it is difficult to travel all time to hospital” (PI04)	-
		More frequently, to be checked by doctor	“I like to come hospital more frequently as I can be checked by doctor for my condition more times. Also it depends on my health situation that how is my health condition before visiting hospital” (PI05)	-
			“It is better to have frequent follow up at hospital to discuss with the doctors.” (PE03)	-
		Depends on health condition	“…Also it depends on my health situation that how is my health condition before visiting hospital” (PI05)	-
			“Coming less frequently to hospital me but I can visit more as per my health condition” (PI07)	-
			“It depends on the health condition of the patient. I prefer more frequent follow up.” (PE01)	-
		Less frequently due to fear of hospital	“I fear going hospital frequently, so I ask my friend to get medicine when needed. I do not want to go hospital frequently.” (PI08)	-
		Is fine as long as one time only	“Coming hospital only one time for follow up is acceptable for me” (PI03)	-
			“Coming hospital one time is okay for me as no one wants to visit more frequently. It will disturb my own work” (PI06)	-
			“My choice is one time, but I can come frequently if doctor asks me to come.” (PI010)	-
		Preference for more frequent follow-up	“I prefer to have frequent follow up at hospital.” (PE02)	-
			“I prefer to have more frequent follow up.” (PE07; PE09)	-
Feasibility	Length of hospital stay	Preference for shorter hospitalization as long as cures disease	“Shorter duration of hospitalization is more feasible but that should completely recover my disease.” (PI08)	-
		Shorter hospitalization more feasible for accompaniment	“Shorter duration of hospitalization is more feasible to me as it will be convenient for me and as well my family and attendants” (PI01)	-
			“Shorter duration of hospitalization is more feasible to me as it will be convenient for me and as well my family and I can be discharged early” (PI04)	-
			“Short duration of hospitalization is fine for me as it is convenient for my family” (PI07)	-
			“Staying for Shorter is convenient for me as I can save time, save money and save everyone from coming to hospital.” (PI09)	-
			“Shorter duration of hospitalization is more feasible to me as it will be convenient for me and as well my family and attendants.” (PI010)	-
		Preference for longer duration, because more attention can be given to patient	“Long duration of hospitalization is more acceptable to me as more attention can be given to me” (PI05)	-
			“Long duration of hospitalization is fine for me as doctors can give more time on me for treatment” (PI06)	-
			“Stay in hospital for long time and seek professionals advice…Different additional diseases might come.” (PE07)	Supervision, risk of developing other diseases
		Preference for shorter hospitalization to be able to take care of home and family	“Shorter duration of hospitalization is more feasible to me as I can come back my home and take care of house work and children” (PI02)	-
			“Shorter duration of hospitalization is more feasible to me as I can come back my home and take care of house work and children” (PI03)	-
	One drug over 2 drugs	2 drugs more feasible because of shorter hospitalization	“Two drug is more feasible as it will require short duration of hospital stay” (PI01)	-
			“Taking two drugs will be more convenient for me as it will require shorter duration of hospitalization” (PI02)	-
			“Two drug is more feasible as it will require short duration of hospital stay” (PI02)	-
			“Two drug is more feasible as it will require short duration of hospital stay” (PI03)	-
			“Taking two drugs will be more convenient for me as it will require shorter duration of hospitalization” (PI03)	-
			“Two drugs as it will lead to shorter stay in hospital” (PI07)	-
			“Two drug is more feasible as it will require short duration of hospital stay” (PI08)	-
			“Taking two drugs will be more feasible for me as it will require shorter duration of hospitalization.” (PI08)	-
			“Two drug is more feasible as it will require short duration of hospital stay.” (PI09)	-
			“Taking two drugs will be more convenient for me as it will shorten my stay at hospital.” (PI09)	-
			“Two drug is more feasible as it will require short duration of hospital stay” (PI010)	-
			“Taking two drugs will be more convenient for me as it will shorten my duration of stay at hospital.” (PI010)	-
			“It increases (when asked whether administering 2 drugs will increase or decrease patients’ chances of receiving) … Because the disease nature and to weaken the disease duration and second recovery is fast.” (PE08)	Two drugs reduce illness period and speed up recovery
			“It increases (when asked whether administering 2 drugs will increase or decrease patients’ chances of receiving) … Because if I follow properly there is no problem. I was comfortable,” (PE09)	With proper follow up, patient will be comfortable
		One drug more feasible (easier to digest, less gastric upset worry about less tolerance…)	“One drug is more feasible as I can digest it and it causes less heat” (PI04)	-
			“Taking one drug will be more convenient for me as it will be easy to digest” (PI04)	-
			“One drug is more feasible for me as it is difficult to take two drugs together” (PI06)	-
			“One drug is convenient for me as body can set with one drug easily and it will be problem if two drug is given for one disease” (PI06)	-
			“The more drugs are challenging but for me I have no problem.” (PE01)	Adherence
		Depends on effect of drug	“Taking two drugs will be more convenient for me as it will require shorter duration of hospitalization. However, if one drug can recover me completely, I am happy with one drug as well” (PI01)	-
		2 drugs, believe can lead to better cure	“Two drugs is more feasible as it can treat me better” (PI05)	-
			“Two drug is fine as it can cure better with effect of two drugs in compare to one drug” (PI07)	-
			“When I took ambisome and a pill it decreases the disease.” (PE06)	-
	Follow up at hospital	Less frequently	“Coming hospital less frequently is okay for me” (PI06)	-
			“I like to have one follow up only.” (PI010)	-
		Less frequently, not to catch other diseases	“I want to go hospital only one time for c heck up as I can get other disease if I visit hospital more.” (PI08)	-
		Less frequently for logistic and financial purposes	“Coming hospital more frequently is less acceptable to me as it incurs travel to hospital, spending money and I cannot do my own work” (PI01)	-
			“Coming hospital more frequently is not feasible more as it will disturb my all routine work and I have to spend money in travel” (PI01)	-
		Less frequently, preference not travel for same issue	“Coming less frequently and one time is good for me as I do not want to travel multiple time for same problem” (PI05)	-
		Less frequently for work purposes	“Coming hospital more frequently is not feasible more as it will disturb all my work” (PI04)	-
		Less frequently to be able to take care of family and home	“Coming hospital more frequently is not feasible more so I like to visit only once. I want to take care of my children and house work.” (PI02)	-
			“Coming hospital more frequently is not feasible, so I like to visit only once. I want to take care of my children and house work” (PI03)	-
		Depends on health condition	“Coming hospital less frequently is okay for me but it all depends on my health condition. If it is poor, I have to visit more” (PI07)	-
		Less frequently for government financial purposes	“I do not want to burden hospital and Government to spend more money one me. Government has already spent huge money for my illness.” (PI09)	-
			“Everyone should take care of themselves as disease and its treatment cause huge economic burden on government. By saving this money, Government can do better work for public and their development.” (PI09)	-
		Less frequently, family can take care	“Tablet can be taken at home as why to stay longer in hospital when it can be taken at home. Family can take care of normal issues like vomiting” (PI05)	-
	Taking oral medicines at home after discharge	At hospital for doctor to monitor & treat side effects	“Tablet should be given at hospital and not at home as doctor can take care of me if there is any problem during medication” (PI01)	-
			“Tablet should be given at hospital and not at home. Doctor should discharge after full treatment course as who will take care if something goes wrong at home after taking medicine” (PI02)	-
			“Tablet should be given at hospital and not at home as doctor can take care of me for any problem during medication” (PI03)	-
			“Good to take tablets in hospital under supervision of doctors as no one will bale to take care at home if something goes wrong” (PI07)	-
			“Tablet should be given at hospital and not at home as I can take medicine under observation.” (PI010)	-
		Completely against oral tablets	“I do not want to take tablets” (PI06)	-
		At home, more feasible	“Tablet can be taken at home as why to stay longer in hospital. It will be difficult for me and family if stays longer” (PI04)	-
			“I have no issue in taking capsules at home as family can take care of me when I am at home” (PI08)	-
			“I can take tablet at home as taking tablet at home is no issue for me.” (PI09)	-
	Cost		“The doctors are treating properly, and the treatment is free of charge I am happy. It is very beneficial for economic aspect.” (PE01)	-
	Trained/skilled staff		“They are qualified with it.” (PE01)	No issues, staff are qualified
			“Use of two drugs… doctors... no difference it is their duties for me no difference.” (PE02)	No issues, staff are qualified
			“Needs more readiness for two drugs especially for pregnant mothers. It may be challenging.” (PE03)	Challenge of administering two drugs (need for better readiness)
			“Yes sure.” (PE06) on the need for more skilled staff when administering two drugs	-
			“Yes, because to avoid side effects and administer properly” (PE07) on the need for more skilled staff when administering two drugs	Need for training for proper drug administration
			“Additional skill is needed. New knowledge may be needed.” (PE08)	Need for training (more skills and additional knowledge)
			“Yes.” (PE09) on the need for more skilled staff when administering two drugs	Need for training for proper drug administration
Additional comments	Lack of awareness about availability of free treatment in government health facility		“I spent huge money (appx. - 60000 INR) in private hospitals before getting for the actual treatment” (PI01)	-
	Health seeking behavior towards private practitioners at first		“I spent huge money with private hospitals. It was around 10 000 INR (apx. 130 USD)” (PI05)	-
			“I spent huge amount of money (INR 50000; USD 670) for my treatment in private hospitals and had travelled to various places for treatment. Good that finally I got a place where I was treated well and I am completely fine now.” (PI07)	-
			“I spent huge money (appx. – 220000 INR, USD 3000) in private hospitals before getting for the actual treatment… I just want to get rid of my illness and want to stop the medication going on for HIV.” (PI08)	-
			“I spent huge money (appx. – 35 000 INR, USD 400) in private hospitals before getting treatment in government hospital. No money was asked for kala-azar treatment. Sometime ART center ask money for my HIV treatment.” (PI010)	-
	Having the option for home visits		“Health staffs should visit home to see and check my condition as I am not able to go hospital due to CORONA virus problem” (PI01)	-
	Government financial considerations		“Everyone should take care of themselves as disease and its treatment cause huge economic burden on government. By saving this money, Government can do better work for public and their development.” (PI09)	-
	Satisfaction with the staff/facility/treatment		“The doctors are treating properly, and the treatment is free of charge I am happy. It is very beneficial for economic aspect.” (PE01)	-
			“The treatment is very good. They are giving treatment based on our health condition and doctors are also very good.” (PE01)	Positive patient experience in terms of treatment and interaction with health provider
			“The good organization which established this service is a first dedicated to human life and human hope. Many people may die if this organization was not there… They are caring unconscious patients, shaving their hair am very happy with the service I received in the hospital. They are caring as a father and family. The health professionals are providing good service for us. Shaving my hair. They …	Importance of compassion in the provision of care
			“Additionally, we the strong support of health professionals I thank them I appreciate them.” (PE09)	-
	Importance of counselling		“Two infections HIV and Kalazar. As to me first the person who has HIV and diagnosed are difficult so counseling, telling cause of Kalazar, how it will relapse and how to prevent relapse, many things may cause relapse like drinking local alcohol. Mentioning things will not be taken.” (PE02)	-
	Adherence		“The treatment outcome depends on the patient adherence to treatment.” (PE04)	-
	Importance of self-care and follow-up in case of opportunistic infections		“Patients with these two diseases are difficult. When Kalazar comes our body reserve will be depleted, CD4 dropped. So, patients need to care for their health. Follow up is important for patients with opportunistic infections.” (PE04)	-
	Being alive considered as miracle		“Kalazar treatment is good. If we were not treated, we may not alive.” (PE05)	-
	Limited drug availability		“The drugs for Kalazar are limited in the world. I was treated repeatedly important.” (PE05)	-
Stigma			“I have no other issue with family, neighborhood or friends. I move around with people in village and I eat together with my family” (PI01)	-
			“I do my all house work and spend time at home. I do not go to neighborhood house or meet people as I don’t feel any need of this” (PI02)	-
			“I did not find any such problem from hospital for any area. Everything was fine for me” (PI05)	-
			“I have no idea that two drugs exist for this and I don’t feel any kind of discrimination was done with me in any ground. Everything was very good in hospital” (PI07)	-
			“I have no other issue with family, neighborhood or friends.” (PI08)	-
